# Supplementary material for: EphB2 stem-related and EphA2 progression-related miRNA-based networks in progressive stages of CRC evolution: clinical significance and potential miRNA drivers
Source: Mol Cancer. 2018 Nov 30;17:169. doi: 10.1186/s12943-018-0912-z (PMC6271583; doi:10.1186/s12943-018-0912-z)
Supplement: Supplementary file 3 — Supplementary Tables. (XLSX 77 kb) [file 12943_2018_912_MOESM3_ESM.xlsx]

## Sheet: Table S1
Table S1. EphA2-specific miRNAome obtained through the comparison between murine Tumor EphA2high vs. Normal EphA2high cells.
miRNA	Fold Change	P value
hsa-miR-106b-3p	5.17534	6.54E-05
hsa-miR-149	3.68864	0.010744898
hsa-miR-183-3p	-17.8782	1.63E-78
hsa-miR-190b	-4.81871	1.77E-08
hsa-miR-196a	-14.3482	2.81E-52
hsa-miR-200a-3p	-5.78457	4.03E-11
hsa-miR-200b	-4.84742	1.50E-08
hsa-miR-200c	-3.83207	3.39E-06
hsa-miR-214	-5.3828	5.68E-10
hsa-miR-223	-18.8597	9.04E-87
hsa-miR-30a-3p	-14.8554	1.03E-55
hsa-miR-30e-3p	-4.81221	1.84E-08
hsa-miR-340	-13.3475	7.96E-46
hsa-miR-378	-7.84832	3.98E-18
hsa-miR-425	-2.82841	0.000261968
hsa-miR-93-3p	-2.82931	0.00026106
mmu-let-7a-3p	-5.32819	8.04E-10
mmu-let-7b	10.632	2.85E-21
mmu-let-7c	9.10539	2.16E-15
mmu-let-7d	-7.40278	1.86E-16
mmu-let-7e	-7.40536	1.82E-16
mmu-let-7g	-10.8928	7.72E-32
mmu-let-7g-3p	-2.76356	0.000335087
mmu-let-7i	12.6489	1.36E-30
mmu-miR-100	-6.93063	8.78E-15
mmu-miR-101a	6.11996	8.10E-07
mmu-miR-103	-6.91274	1.01E-14
mmu-miR-106a	-9.39003	1.44E-24
mmu-miR-106b	-7.90203	2.47E-18
mmu-miR-10a	-6.88672	1.24E-14
mmu-miR-10b	-5.82785	3.00E-11
mmu-miR-1191	-12.8493	8.94E-43
mmu-miR-1198	-13.816	8.59E-49
mmu-miR-125a-3p	7.58505	1.53E-10
mmu-miR-125a-5p	5.09353	9.17E-05
mmu-miR-125b-5p	-10.9542	3.71E-32
mmu-miR-127	-10.413	2.07E-29
mmu-miR-128a	8.63801	8.56E-14
mmu-miR-130a	3.14931	0.039608495
mmu-miR-130b	7.64195	1.05E-10
mmu-miR-132	9.08246	2.60E-15
mmu-miR-133a	-9.40328	1.26E-24
mmu-miR-141	-11.9104	2.55E-37
mmu-miR-143	-10.3847	2.86E-29
mmu-miR-146a	3.11517	0.042599865
mmu-miR-146b	-6.90117	1.11E-14
mmu-miR-147	-9.38911	1.46E-24
mmu-miR-148b	6.64947	4.68E-08
mmu-miR-150	7.1528	2.40E-09
mmu-miR-152	-5.41134	4.73E-10
mmu-miR-15a-3p	-13.3656	6.14E-46
mmu-miR-15b	3.60019	0.013576085
mmu-miR-16	-7.42672	1.52E-16
mmu-miR-181a	-6.41187	4.70E-13
mmu-miR-182	-12.9267	3.05E-43
mmu-miR-1839-3p	-2.86632	0.000226416
mmu-miR-184	-5.91484	1.65E-11
mmu-miR-185	8.67139	6.63E-14
mmu-miR-186	-8.91838	1.73E-22
mmu-miR-188-5p	-14.4333	7.58E-53
mmu-miR-1896	-9.33245	2.62E-24
mmu-miR-1897-5p	-14.3606	2.32E-52
mmu-miR-18a	6.62804	5.28E-08
mmu-miR-18a-3p	-12.8227	1.29E-42
mmu-miR-191	12.1107	6.23E-28
mmu-miR-192	-9.40498	1.24E-24
mmu-miR-1928	-2.83245	0.00025794
mmu-miR-1932	-5.32173	8.37E-10
mmu-miR-1937b	-4.82303	1.73E-08
mmu-miR-1937c	-4.31156	2.98E-07
mmu-miR-1938	-6.30014	1.07E-12
mmu-miR-193b	-6.40845	4.82E-13
mmu-miR-194	-8.89698	2.14E-22
mmu-miR-195	-9.92805	4.66E-27
mmu-miR-1961	-6.33955	8.01E-13
mmu-miR-196b	6.65925	4.43E-08
mmu-miR-1971	4.17837	0.002554341
mmu-miR-19a	-9.89987	6.34E-27
mmu-miR-19b	-15.4096	1.34E-59
mmu-miR-200a	-16.905	9.68E-71
mmu-miR-200b	10.1237	3.35E-19
mmu-miR-200c	-16.9044	9.79E-71
mmu-miR-203	-14.9264	3.32E-56
mmu-miR-205	-8.38417	3.01E-20
mmu-miR-20a	-12.8903	5.07E-43
mmu-miR-20b	7.6014	1.37E-10
mmu-miR-21	-8.90343	2.01E-22
mmu-miR-210	-9.39842	1.32E-24
mmu-miR-211	10.6295	2.92E-21
mmu-miR-2134	6.18178	5.89E-07
mmu-miR-2135	-19.3669	3.35E-91
mmu-miR-2138	-2.8577	0.000234079
mmu-miR-2146	-4.84747	1.50E-08
mmu-miR-215	-7.91161	2.27E-18
mmu-miR-218	5.0813	9.64E-05
mmu-miR-2182	-5.37203	6.08E-10
mmu-miR-221	6.62046	5.51E-08
mmu-miR-223	4.65492	0.000501365
mmu-miR-224	4.17689	0.002566402
mmu-miR-23b	3.58397	0.014159133
mmu-miR-24	3.12614	0.041620191
mmu-miR-24-2-3p	-12.8347	1.10E-42
mmu-miR-25	-7.40359	1.84E-16
mmu-miR-26b	-10.4278	1.75E-29
mmu-miR-27b	4.10849	0.003181877
mmu-miR-28	8.62824	9.23E-14
mmu-miR-296-5p	-5.42161	4.43E-10
mmu-miR-29a	-9.40898	1.18E-24
mmu-miR-29b-3p	-7.81158	5.50E-18
mmu-miR-29c	4.6151	0.000579462
mmu-miR-301a	-9.89458	6.72E-27
mmu-miR-301b	5.59058	1.06E-05
mmu-miR-30d	-12.89	5.09E-43
mmu-miR-31	-4.89909	1.11E-08
mmu-miR-324-5p	-6.92799	8.96E-15
mmu-miR-328	-14.4035	1.20E-52
mmu-miR-331-3p	-7.91085	2.28E-18
mmu-miR-331-5p	-5.413	4.68E-10
mmu-miR-337-5p	3.6492	0.011937648
mmu-miR-340-3p	8.6356	8.72E-14
mmu-miR-345-5p	9.60651	3.28E-17
mmu-miR-361	5.66111	7.64E-06
mmu-miR-375	-9.41127	1.16E-24
mmu-miR-423-5p	-5.88214	2.07E-11
mmu-miR-429	8.57469	1.39E-13
mmu-miR-434-3p	-5.39584	5.23E-10
mmu-miR-466g	-2.85581	0.000235787
mmu-miR-466k	-4.36612	2.23E-07
mmu-miR-484	3.61727	0.012984587
mmu-miR-494	-5.90728	1.74E-11
mmu-miR-497	3.12492	0.041727859
mmu-miR-500	5.58703	1.08E-05
mmu-miR-532-3p	3.13995	0.040411707
mmu-miR-652	7.57463	1.64E-10
mmu-miR-667	4.21843	0.002247136
mmu-miR-671-3p	-5.89931	1.84E-11
mmu-miR-674-3p	-17.8687	1.95E-78
mmu-miR-676	8.64925	7.86E-14
mmu-miR-682	6.6191	5.55E-08
mmu-miR-696	4.21299	0.002286829
mmu-miR-700	-4.79348	2.05E-08
mmu-miR-708	7.11008	3.12E-09
mmu-miR-712	-19.3655	3.45E-91
mmu-miR-744	10.125	3.31E-19
mmu-miR-7a	5.64764	8.14E-06
mmu-miR-805	-13.361	6.56E-46
mmu-miR-872-3p	-5.35635	6.72E-10
mmu-miR-9	6.62878	5.26E-08
mmu-miR-92a	18.6361	1.15E-68
mmu-miR-93	4.62094	0.000567349
mmu-miR-99a	11.6361	1.09E-25
mmu-miR-99b	-15.3767	2.31E-59
rno-miR-146B	-13.8542	4.88E-49
rno-miR-148b-5p	-5.33762	7.57E-10
rno-miR-196c	7.60896	1.31E-10
rno-miR-224	8.6318	8.98E-14
rno-miR-29c-3p	-2.80717	0.000284088
rno-miR-345-3p	7.61534	1.25E-10
rno-miR-632	-4.87047	1.31E-08
rno-miR-7-3p	-14.3442	2.98E-52
rno-miR-7a-3p	4.17841	0.002554032
hsa-miR-189	-3.90191	2.42E-06
hsa-miR-22	4.08714	0.003399378
hsa-miR-29a-3p	-3.85673	3.01E-06
hsa-miR-324-3p	5.10918	8.60E-05
mmu-miR-10b	-12.3584	7.10E-40
mmu-miR-10b-3p	-12.8415	9.96E-43
mmu-miR-1274a	7.16625	2.21E-09
mmu-miR-135a	4.6118	0.000586412
mmu-miR-146b-3p	-2.81833	0.000272255
mmu-miR-186-3p	-2.80864	0.000282504
mmu-miR-1904	-19.8461	1.73E-95
mmu-miR-191-3p	-2.80351	0.000288079
mmu-miR-1969	-20.8887	3.65E-105
mmu-miR-21-3p	-4.35635	2.35E-07
mmu-miR-218-1-3p	-3.81423	3.70E-06
mmu-miR-28-3p	3.2565	0.031278002
mmu-miR-376b	-5.39729	5.18E-10
mmu-miR-491	5.63742	8.53E-06
mmu-miR-532-5p	10.6199	3.20E-21
mmu-miR-582-3p	3.64409	0.012100033
mmu-miR-878-3p	-16.8825	1.45E-70

## Sheet: Table S2
Table S2. EphB2-specific miRNAome obtained through the comparison between murine Tumor EphB2high vs. Normal EphB2high cells.
miRNA	Fold Change	P value
hsa-miR-143	4.173	0.002598259
hsa-miR-149	16.7055	1.09E-54
hsa-miR-200b	9.18698	1.11E-15
hsa-miR-200b-3p	-4.81613	1.80E-08
hsa-miR-206	4.70602	0.000415414
hsa-miR-214	6.71102	3.30E-08
hsa-miR-22-3p	6.173	6.17E-07
hsa-miR-223	-5.32202	8.36E-10
hsa-miR-23a-3p	-2.83938	0.000251179
hsa-miR-27a-3p	3.69676	0.010512459
hsa-miR-27b-3p	-2.33727	0.001522143
hsa-miR-29a-3p	4.67014	0.000474182
hsa-miR-29b-2-3p	4.18861	0.002472447
hsa-miR-30d-3p	5.66214	7.60E-06
hsa-miR-340	-2.82795	0.000262423
hsa-miR-378	-2.23481	0.002131463
hsa-miR-421	-2.84458	0.000246207
hsa-miR-425	-3.32705	3.43E-05
hsa-miR-744-3p	-3.83663	3.32E-06
hsa-miR-99b-3p	-3.3283	3.41E-05
mmu-let-7d	4.85884	0.000233052
mmu-let-7g-3p	-2.83775	0.000252757
mmu-miR-101b	-2.82184	0.000268635
mmu-miR-103	-5.73256	5.73E-11
mmu-miR-106a	8.28038	1.23E-12
mmu-miR-106b	5.31738	3.58E-05
mmu-miR-1186	4.21215	0.00229302
mmu-miR-1198	-5.31187	8.91E-10
mmu-miR-124	-5.71489	6.45E-11
mmu-miR-125b-5p	3.31144	0.027589767
mmu-miR-126-5p	6.81497	1.81E-08
mmu-miR-128a	4.34691	0.001473912
mmu-miR-130b-3p	-3.3169	3.58E-05
mmu-miR-132	6.79441	2.04E-08
mmu-miR-133a	3.79241	0.008085282
mmu-miR-135b	4.28231	0.001825852
mmu-miR-137	-3.22249	5.36E-05
mmu-miR-138	-2.71553	0.000401012
mmu-miR-151-3p	-5.72003	6.23E-11
mmu-miR-181a	-4.25426	4.04E-07
mmu-miR-181c	-4.69874	3.54E-08
mmu-miR-182	-4.7408	2.78E-08
mmu-miR-183	-3.24781	4.82E-05
mmu-miR-1839-5p	-3.33301	3.34E-05
mmu-miR-184	11.8124	1.64E-26
mmu-miR-185	4.81652	0.000274142
mmu-miR-186	-3.7129	5.99E-06
mmu-miR-188-5p	6.33537	2.63E-07
mmu-miR-1894-3p	7.1994	1.80E-09
mmu-miR-1896	-4.33122	2.69E-07
mmu-miR-1927	-2.32097	0.001607056
mmu-miR-1932	3.67544	0.011131951
mmu-miR-1938	-4.35311	2.39E-07
mmu-miR-1943	-4.33242	2.67E-07
mmu-miR-1949	-8.36303	3.67E-20
mmu-miR-1954	5.66589	7.47E-06
mmu-miR-1968	-2.32281	0.001597231
mmu-miR-197	-5.73448	5.66E-11
mmu-miR-1971	-6.80224	2.41E-14
mmu-miR-203	-5.23052	1.48E-09
mmu-miR-203-3p	4.18343	0.002513545
mmu-miR-21	-2.67358	0.000468236
mmu-miR-21-3p	5.19226	6.09E-05
mmu-miR-2135	-5.82183	3.13E-11
mmu-miR-2138	-9.84735	1.12E-26
mmu-miR-215	-4.7089	3.34E-08
mmu-miR-217	-2.33169	0.001550756
mmu-miR-221	5.80711	3.83E-06
mmu-miR-222	-2.20489	0.002347022
mmu-miR-224	-4.21364	4.99E-07
mmu-miR-24-2-3p	6.67803	3.98E-08
mmu-miR-29a	7.31585	8.69E-10
mmu-miR-29b-3p	-4.33205	2.67E-07
mmu-miR-29c	-8.2277	1.29E-19
mmu-miR-301a	4.32943	0.001562449
mmu-miR-301b	-8.72794	1.13E-21
mmu-miR-30a	6.81111	1.85E-08
mmu-miR-31	5.29704	3.90E-05
mmu-miR-31-3p	12.6931	8.14E-31
mmu-miR-320	6.81377	1.83E-08
mmu-miR-324-3p	5.82196	3.56E-06
mmu-miR-328	7.30221	9.47E-10
mmu-miR-331-3p	7.28273	1.07E-09
mmu-miR-340-3p	-2.71373	0.000403697
mmu-miR-340-5p	3.80493	0.007806841
mmu-miR-342-3p	7.28164	1.08E-09
mmu-miR-342-5p	3.7681	0.008650676
mmu-miR-345-3p	3.32906	0.026484412
mmu-miR-34a	6.27732	3.58E-07
mmu-miR-34b-3p	4.30232	0.001709432
mmu-miR-361	3.80806	0.00773865
mmu-miR-362-5p	-3.24059	4.97E-05
mmu-miR-365	-10.7165	6.19E-31
mmu-miR-367	-6.19939	2.22E-12
mmu-miR-375	5.78147	4.33E-06
mmu-miR-379	3.79957	0.007924974
mmu-miR-423-5p	6.28334	3.46E-07
mmu-miR-463	4.68288	0.000452492
mmu-miR-463-3p	-2.33653	0.001525909
mmu-miR-466g	3.68527	0.010842696
mmu-miR-466k	-3.8313	3.41E-06
mmu-miR-467b	6.67316	4.09E-08
mmu-miR-467c	-3.71471	5.94E-06
mmu-miR-467F	-6.29696	1.09E-12
mmu-miR-484	-7.72589	1.17E-17
mmu-miR-532-5p	3.80347	0.007838891
mmu-miR-541	-2.82604	0.00026435
mmu-miR-546	-5.20919	1.69E-09
mmu-miR-574-3p	12.8017	2.27E-31
mmu-miR-652	-8.68835	1.65E-21
mmu-miR-667	-5.20439	1.75E-09
mmu-miR-672	-6.73211	4.16E-14
mmu-miR-673	-3.83041	3.42E-06
mmu-miR-674-3p	-8.85436	3.27E-22
mmu-miR-685	6.83308	1.63E-08
mmu-miR-690	6.69112	3.70E-08
mmu-miR-706	-13.3737	5.47E-46
mmu-miR-708	7.81037	3.38E-11
mmu-miR-712	9.19095	1.08E-15
mmu-miR-721	4.66554	0.000482266
mmu-miR-744	6.29789	3.21E-07
mmu-miR-872	5.32005	3.53E-05
mmu-miR-872-3p	6.20896	5.12E-07
mmu-miR-877-3p	-5.34328	7.30E-10
mmu-miR-92a	8.32536	8.88E-13
mmu-miR-99a	4.82717	0.000263214
mmu-miR-99b	3.30111	0.028254919
rno-miR-146B	11.1956	1.07E-23
rno-miR-148b-5p	-2.82638	0.000264012
rno-miR-224	3.82024	0.007477798
rno-miR-7a-3p	-5.76188	4.70E-11

## Sheet: Table S3
Table S3. List of molecules regulating the biological functions enriched in cells and tissues.
EphA2 signature
Diseases and Bio Functions	Molecules
EMT of skin cancer CLs	CDH1, ZEB2
contact growth inhibition	BIRC5, CDH1, CTNNB1, GPI, JAK2, MXI1, NF2, NRAS, PTEN, YAP1
anoikis	AHR, BIRC5, CASP8, CDH1, CTNNB1, MTOR, NRAS, PTEN
apoptosis of ECLs	ATP2B2, BIRC5, CASP8, CDH1, CTNNB1, JAK2, NF2, NRAS, P2RX7, RFXANK, TRIM39, YAP1
cell-cell adhesion	B4GALNT2, C1QBP, CDH1, CTNNB1, GPI, JAK2, MYO9A, NCAM1, NF2, RPSA, ZEB2
proliferation of ECLs	BIRC5, CTNNB1, CXCR2, DLGAP5, JAK2, MTOR, NRAS, P2RX7, PTEN, TRIM39, YAP1
cell viability of carcinoma CLs	AXL, BIRC5, CASP8, CDH1, KIF11, NCAM1, OTUD7B, RPSA
tumorigenesis of adenocarcinoma	let-7a-5p, AHR, CTNNB1, KIF11, PTEN
metastatic potential	C1QBP, CTNNB1, CXCR2, IL5RA, PTEN
scattering of cells	CA9, CDH1, CTNNB1, MYO9A, NRAS
adhesion of ECM	CASP8, CDH1, CNTN2, CTNNB1, NF2, VCAN
metastatic carcinoid tumor	IFNAR1, MTOR
cell-cell adhesion of carcinoma CLs	CDH1, ZEB2
EphB2 signature
Diseases and Bio Functions	Molecules
differentiation of mesenchymal cells	COL4A1, EZH2, FBN1, HIF1A, IGF1, MTOR, RHOA
anoikis	COL4A1, COL4A2, IGF1, MCL1, MTOR, PTEN, RHOA
apoptosis of cancer cells	miR-29b-3p, DNMT3B, HIF1A, IGF1, IL21, MCL1, MTOR, PTEN, SPARC
cell viability of Ecs	FGF10, IGF1, MTOR, PTEN, SPARC
anoikis of fibroblast CLs	IGF1, MCL1, MTOR
dysplasia	COL1A1, COL1A2, COL2A1, COL3A1, ELN, FBN1, PTEN, RHOA
entry into G1/S phase transition	IGF1, RHOA
proliferation of precursor ECs	FGF10, MYD88
morphology of Ecs	COL1A1, ELOVL1, FGF10, IGF1, KRT16, MTOR, PTEN, SPARC
differentiation of stem cells	EZH2, FBN1, FGF10, HIF1A, IGF1, JARID2, MTOR, PTEN
migration of stem cells	COL3A1, HIF1A, PDGFRB, PTEN

## Sheet: Table S4
Table S4. List of miRNAs mainly involved in the biological functions enriched in the EphA2 vs EphB2 comparisons. Predicted activation state of functions indicated by average Z-score (: > 0 activated; < 0 inactivated).
Statistical significance of the enriched functions (Fisher’s exact test): P value < 0.0001.
Cell Function	EphA2high T vs EphA2high N miRNAs	Z-score	EphA2low T vs EphA2low N miRNAs	Z-score	EphB2high T vs EphB2high N miRNAs	Z-score	EphB2low T vs EphB2low N miRNAs	Z-score
Cell Proliferation	miR-1, miR-145, miR-15, miR-17, miR-192, miR-203, miR-25, miR-34	(1.95)	miR-34, miR-17, miR-145-5p, miR-192, miR-1, miR-25, miR-15, miR-203	(-0.64)	miR-34, miR-17, miR-192, miR-1, miR-203, let-7, miR-221, miR-8	(-0.21)	miR-34, miR-17, miR-192, miR-203, let-7, miR-23, miR-8	(-0.28)
Cell viability	miR-17, miR-15, miR-10, miR-181, miR-15a-3p	(0.63)	miR-17, miR-15, miR-10, miR-15a-3p	(-0.35)	miR-10, miR-17, miR-181, miR-132, miR-223, miR-30, miR-181-a-5p	(1.14)	miR-17, miR-10, miR-181, miR-132, miR-223, miR-210, miR-154, miR-30, miR-148, miR-491	(0.09)
Cell death	miR-17, miR-15, miR-10, miR-181, miR-221, miR-21-5p, miR-143, miR-146, miR-103	(0.39)	miR-17, miR-15, miR-10, miR-21-5p, miR-148, miR-34, miR-8, miR-143, miR-146	(-0.42)	miR-17, miR-10, miR-181, miR-221, miR-21-5p, miR-34, miR-8, miR-143, miR-146	(-0.07)	miR-17, miR-10, miR-181, miR-34, miR-8, miR-143, miR-146, miR-103	(1.08)
EMT	miR-17, miR-10, miR-103, miR-203, miR-8, miR-155, miR-7, miR-25, miR-7a-5p	(2.53)	miR-17, miR-10, miR-203, miR-8, miR-155, miR-25, miR-7a-5p	(0.37)	miR-17, miR-10, miR-203, miR-124-3p	(1.14)	miR-17, miR-10, miR-8, miR-103, miR-203, miR-155, miR-7, miR-7a-5p	(-1.35)
Cell differentiation	miR-17, miR-10, miR-203, miR-30, miR-181, miR-21-5p, miR-146, miR-1, miR-223, miR-19, miR-368, miR-196, miR-1913	(0.49)	miR-10, miR-203, miR-1, miR-223	(-0.22)	miR-10, miR-203, miR-1, miR-223	(-0.33)	miR-10, miR-203, miR-223	(0.9)
Angiogenesis	let-7, miR-1, miR-10, miR-103, miR-125b-5p, miR-130, miR-103, miR-146, miR-150, miR-155, miR-16-5p, miR-17, miR-181, miR-181a-5p, miR-19, miR-199, miR-210, miR-214, miR-221, miR-23, miR-25, miR-26, miR-27, miR-29, miR-27, miR-322, miR-329,miR-34, miR-652	(2.72)	let-7, miR-1, miR-10, miR-125b-5p, miR-130, miR-146, miR-150, miR-155, miR-16-5p, miR-17, miR-199, miR-214, miR-25, miR-29, miR-329, miR-34, miR-652	(-0.22)	let-7, miR-10, miR-130, miR-17, miR-125b-5p, miR-29, miR-146, miR-214, miR-1, miR-181, miR-34, miR-221, miR-181a-5p, miR-320, miR-652	(-1.2)	let-7, miR-10, miR-103, miR-125b-5p, miR-130, miR-146, miR-155, miR-16-5p, miR-17, miR-181, miR-210, miR-214, miR-23, miR-29, miR-320, miR-34	(-1.01)
Cell migration	let-7, miR-203, miR-143	(0.34)	let-7, miR-203, miR-143, miR-10, miR-31, miR-130	(-0.68)	let-7, miR-203, miR-143, miR-10, miR-31, miR-130	(-0.52)	let-7, miR-10, miR-146, miR-29, miR-210, miR-130, miR-203, miR-143, miR-196	(-0.91)
Cell invasion	miR-132, miR-21-5p, miR-17, miR-29, miR-7, let-7, miR-203, miR-143, miR-146, miR-223, miR-103	(0.3)	miR-132, miR-21-5p, miR-17, miR-29, let-7, miR-203, miR-143, miR-146, miR-223	(-0.88)	miR-215, miR-17, miR-132, miR-29	(-0.47)	miR-29, miR-17, miR-132, miR-143, miR-7, let-7, miR-146, miR-203, miR-223, miR-103	(-0.66)
Growth of tumor	miR-34, miR-23, miR-142-5p, miR-17, miR-145-5p, miR-25	(1.36)	miR-21-5p, miR-17, let-7, miR-203, miR-143, miR-10, miR-125, miR-155, miR-8, miR-15, miR-135, miR-1, miR-34, miR-150, miR-145-5p, miR-25, miR-134, miR-192, miR-154	(-1.04)	miR-21-5p, miR-17, let-7, miR-203, miR-143, miR-10, miR-125, miR-8, miR-135, miR-1, miR-181, miR-34, miR-192	(-0.47)	miR-17, miR-143, miR-7, let-7, miR-203, miR-210, miR-155, miR-10, miR-125, miR-8, miR-135, miR-181, miR-34, miR-23, miR-154, miR-192	(-1.11)

## Sheet: Table S5
Table S5. List of miR-31-5p and miR-31-3p target genes derived from miRWalk and miRTarBase
miRTarBase ID	miRNA	Species (miRNA)	Target Gene	Target Gene (Entrez Gene ID)	Species (Target Gene)	Experiments	Support Type	References (PMID)
MIRT000088	hsa-miR-31-5p	Homo sapiens	RHOA	387	Homo sapiens	Luciferase reporter assay//qRT-PCR//Western blot	Functional MTI	19524507
MIRT000088	hsa-miR-31-5p	Homo sapiens	RHOA	387	Homo sapiens	qRT-PCR//Western blot	Functional MTI	22854067
MIRT000088	hsa-miR-31-5p	Homo sapiens	RHOA	387	Homo sapiens	qRT-PCR//Western blot	Functional MTI	22736314
MIRT000088	hsa-miR-31-5p	Homo sapiens	RHOA	387	Homo sapiens	Immunohistochemistry//In situ hybridization//Luciferase reporter assay//qRT-PCR//Western blot	Functional MTI	27904131
MIRT000490	hsa-miR-31-5p	Homo sapiens	PPP2R2A	5520	Homo sapiens	qRT-PCR//Luciferase reporter assay	Functional MTI	20237410
MIRT000491	hsa-miR-31-5p	Homo sapiens	LATS2	26524	Homo sapiens	qRT-PCR//Luciferase reporter assay	Functional MTI	20237410
MIRT001180	hsa-miR-31-5p	Homo sapiens	FOXP3	50943	Homo sapiens	qRT-PCR//Luciferase reporter assay//Western blot	Functional MTI	19408243
MIRT001180	hsa-miR-31-5p	Homo sapiens	FOXP3	50943	Homo sapiens	qRT-PCR	Functional MTI (Weak)	24855107
MIRT004019	hsa-miR-31-5p	Homo sapiens	SELE	6401	Homo sapiens	Immunocytochemistry//Northern blot//qRT-PCR//Western blot	Functional MTI	19949084
MIRT004597	hsa-miR-31-5p	Homo sapiens	CASR	846	Homo sapiens	LacZ assay	Functional MTI	20145132
MIRT004968	hsa-miR-31-5p	Homo sapiens	YY1	7528	Homo sapiens	Luciferase reporter assay//qRT-PCR	Non-Functional MTI	19524507
MIRT004969	hsa-miR-31-5p	Homo sapiens	RET	5979	Homo sapiens	Luciferase reporter assay//qRT-PCR	Non-Functional MTI	19524507
MIRT004970	hsa-miR-31-5p	Homo sapiens	NUMB	8650	Homo sapiens	Luciferase reporter assay//qRT-PCR	Non-Functional MTI	19524507
MIRT004971	hsa-miR-31-5p	Homo sapiens	NFAT5	10725	Homo sapiens	Luciferase reporter assay//qRT-PCR	Non-Functional MTI	19524507
MIRT004972	hsa-miR-31-5p	Homo sapiens	KLF13	51621	Homo sapiens	Luciferase reporter assay//qRT-PCR	Non-Functional MTI	19524507
MIRT004973	hsa-miR-31-5p	Homo sapiens	JAZF1	221895	Homo sapiens	Luciferase reporter assay//qRT-PCR	Non-Functional MTI	19524507
MIRT004974	hsa-miR-31-5p	Homo sapiens	HOXC13	3229	Homo sapiens	Luciferase reporter assay//qRT-PCR	Non-Functional MTI	19524507
MIRT004975	hsa-miR-31-5p	Homo sapiens	ETS1	2113	Homo sapiens	Luciferase reporter assay//qRT-PCR	Non-Functional MTI	19524507
MIRT004976	hsa-miR-31-5p	Homo sapiens	ITGA5	3678	Homo sapiens	Luciferase reporter assay//qRT-PCR//Western blot	Functional MTI	19524507
MIRT004976	hsa-miR-31-5p	Homo sapiens	ITGA5	3678	Homo sapiens	Luciferase reporter assay	Functional MTI	27050274
MIRT004976	hsa-miR-31-5p	Homo sapiens	ITGA5	3678	Homo sapiens	Luciferase reporter assay//qRT-PCR//Western blot	Functional MTI	26729197
MIRT004977	hsa-miR-31-5p	Homo sapiens	MPRIP	23164	Homo sapiens	Luciferase reporter assay//qRT-PCR	Functional MTI	19524507
MIRT004978	hsa-miR-31-5p	Homo sapiens	MMP16	4325	Homo sapiens	Luciferase reporter assay//qRT-PCR//Western blot	Functional MTI	19524507
MIRT004979	hsa-miR-31-5p	Homo sapiens	RDX	5962	Homo sapiens	Luciferase reporter assay//qRT-PCR//Western blot	Functional MTI	19524507
MIRT004979	hsa-miR-31-5p	Homo sapiens	RDX	5962	Homo sapiens	Western blot	Functional MTI	22089331
MIRT004980	hsa-miR-31-5p	Homo sapiens	CXCL12	6387	Homo sapiens	Luciferase reporter assay//qRT-PCR	Non-Functional MTI	19524507
MIRT004980	hsa-miR-31-5p	Homo sapiens	CXCL12	6387	Homo sapiens	qRT-PCR	Functional MTI (Weak)	24855107
MIRT004981	hsa-miR-31-5p	Homo sapiens	ARPC5	10092	Homo sapiens	Luciferase reporter assay//qRT-PCR	Non-Functional MTI	19524507
MIRT004984	hsa-miR-31-5p	Homo sapiens	FZD3	7976	Homo sapiens	Luciferase reporter assay//qRT-PCR//Western blot	Functional MTI	19524507
MIRT005456	hsa-miR-31-5p	Homo sapiens	DMD	1756	Homo sapiens	Luciferase reporter assay//qRT-PCR//Western blot	Functional MTI	21212803
MIRT005566	hsa-miR-31-5p	Homo sapiens	TIAM1	7074	Homo sapiens	Luciferase reporter assay//Microarray//Northern blot//qRT-PCR	Functional MTI	20826792
MIRT005707	hsa-miR-31-5p	Homo sapiens	ICAM1	3383	Homo sapiens	Luciferase reporter assay	Non-Functional MTI	19949084
MIRT005874	hsa-miR-31-5p	Homo sapiens	DKK1	22943	Homo sapiens	Immunoprecipitaion//Luciferase reporter assay//Microarray//qRT-PCR//Western blot	Functional MTI	21048943
MIRT005875	hsa-miR-31-5p	Homo sapiens	DACT3	147906	Homo sapiens	Immunoprecipitaion//Luciferase reporter assay//Microarray//qRT-PCR//Western blot	Functional MTI	21048943
MIRT006026	hsa-miR-31-5p	Homo sapiens	WASF3	10810	Homo sapiens	GFP reporter assay//Immunoblot//qRT-PCR	Functional MTI	21105030
MIRT006468	hsa-miR-31-5p	Homo sapiens	HIF1AN	55662	Homo sapiens	Northern blot//qRT-PCR//Western blot	Functional MTI	22532441
MIRT006468	hsa-miR-31-5p	Homo sapiens	HIF1AN	55662	Homo sapiens	CLASH	Functional MTI (Weak)	23622248
MIRT006567	hsa-miR-31-5p	Homo sapiens	SATB2	23314	Homo sapiens	Luciferase reporter assay	Functional MTI	20980827
MIRT006567	hsa-miR-31-5p	Homo sapiens	SATB2	23314	Homo sapiens	Luciferase reporter assay//qRT-PCR//Western blot	Functional MTI	24565840
MIRT006567	hsa-miR-31-5p	Homo sapiens	SATB2	23314	Homo sapiens	PAR-CLIP	Functional MTI (Weak)	23446348
MIRT006567	hsa-miR-31-5p	Homo sapiens	SATB2	23314	Homo sapiens	PAR-CLIP	Functional MTI (Weak)	21572407
MIRT006567	hsa-miR-31-5p	Homo sapiens	SATB2	23314	Homo sapiens	In situ hybridization//Luciferase reporter assay//Western blot	Functional MTI	24386467
MIRT006567	hsa-miR-31-5p	Homo sapiens	SATB2	23314	Homo sapiens	Luciferase reporter assay//qRT-PCR//Western blot	Functional MTI	27593563
MIRT007065	hsa-miR-31-3p	Homo sapiens	RHOA	387	Homo sapiens	qRT-PCR//Western blot	Functional MTI	22854067
MIRT007286	hsa-miR-31-5p	Homo sapiens	PRKCE	5581	Homo sapiens	Luciferase reporter assay	Functional MTI	23364795
MIRT007292	hsa-miR-31-5p	Homo sapiens	RASA1	5921	Homo sapiens	Luciferase reporter assay//qRT-PCR//Western blot	Functional MTI	23322774
MIRT007292	hsa-miR-31-5p	Homo sapiens	RASA1	5921	Homo sapiens	Luciferase reporter assay//qRT-PCR//Western blot	Functional MTI	26747707
MIRT007292	hsa-miR-31-5p	Homo sapiens	RASA1	5921	Homo sapiens	Luciferase reporter assay//qRT-PCR//Western blot	Functional MTI	26657862
MIRT007319	hsa-miR-31-5p	Homo sapiens	STK40	83931	Homo sapiens	Luciferase reporter assay	Functional MTI	23233723
MIRT007319	hsa-miR-31-5p	Homo sapiens	STK40	83931	Homo sapiens	CLASH	Functional MTI (Weak)	23622248
MIRT007327	hsa-miR-31-5p	Homo sapiens	MCM2	4171	Homo sapiens	Luciferase reporter assay	Functional MTI	23233736
MIRT007328	hsa-miR-31-5p	Homo sapiens	CDK1	983	Homo sapiens	Luciferase reporter assay	Functional MTI	23233736
MIRT007367	hsa-miR-31-5p	Homo sapiens	CREG1	8804	Homo sapiens	Immunofluorescence//Luciferase reporter assay//qRT-PCR//Western blot	Functional MTI	23518389
MIRT035519	hsa-miR-31-5p	Homo sapiens	MLH1	4292	Homo sapiens	Luciferase reporter assay	Functional MTI	23539435
MIRT035528	hsa-miR-31-5p	Homo sapiens	MET	4233	Homo sapiens	Luciferase reporter assay	Functional MTI	23552883
MIRT035528	hsa-miR-31-5p	Homo sapiens	MET	4233	Homo sapiens	Luciferase reporter assay	Functional MTI	23553486
MIRT035528	hsa-miR-31-5p	Homo sapiens	MET	4233	Homo sapiens	Immunoblot//Immunohistochemistry//Luciferase reporter assay//qRT-PCR	Functional MTI	22948084
MIRT038928	hsa-miR-31-3p	Homo sapiens	INHBA	3624	Homo sapiens	CLASH	Functional MTI (Weak)	23622248
MIRT038929	hsa-miR-31-3p	Homo sapiens	RAN	5901	Homo sapiens	CLASH	Functional MTI (Weak)	23622248
MIRT038930	hsa-miR-31-3p	Homo sapiens	ACADVL	37	Homo sapiens	CLASH	Functional MTI (Weak)	23622248
MIRT038931	hsa-miR-31-3p	Homo sapiens	XK	7504	Homo sapiens	CLASH	Functional MTI (Weak)	23622248
MIRT038932	hsa-miR-31-3p	Homo sapiens	CIPC	85457	Homo sapiens	CLASH	Functional MTI (Weak)	23622248
MIRT038933	hsa-miR-31-3p	Homo sapiens	PPP2R5C	5527	Homo sapiens	CLASH	Functional MTI (Weak)	23622248
MIRT038934	hsa-miR-31-3p	Homo sapiens	MCM4	4173	Homo sapiens	CLASH	Functional MTI (Weak)	23622248
MIRT038935	hsa-miR-31-3p	Homo sapiens	RICTOR	253260	Homo sapiens	CLASH	Functional MTI (Weak)	23622248
MIRT038936	hsa-miR-31-3p	Homo sapiens	C1orf198	84886	Homo sapiens	CLASH	Functional MTI (Weak)	23622248
MIRT038937	hsa-miR-31-3p	Homo sapiens	DBR1	51163	Homo sapiens	CLASH	Functional MTI (Weak)	23622248
MIRT038938	hsa-miR-31-3p	Homo sapiens	PPIA	5478	Homo sapiens	CLASH	Functional MTI (Weak)	23622248
MIRT038939	hsa-miR-31-3p	Homo sapiens	ARL6IP5	10550	Homo sapiens	CLASH	Functional MTI (Weak)	23622248
MIRT038940	hsa-miR-31-3p	Homo sapiens	NUS1	116150	Homo sapiens	CLASH	Functional MTI (Weak)	23622248
MIRT038941	hsa-miR-31-3p	Homo sapiens	TNKS2	80351	Homo sapiens	CLASH	Functional MTI (Weak)	23622248
MIRT038942	hsa-miR-31-3p	Homo sapiens	SLC9A6	10479	Homo sapiens	CLASH	Functional MTI (Weak)	23622248
MIRT049857	hsa-miR-31-5p	Homo sapiens	PPIL2	23759	Homo sapiens	CLASH	Functional MTI (Weak)	23622248
MIRT049858	hsa-miR-31-5p	Homo sapiens	ZC3H18	124245	Homo sapiens	CLASH	Functional MTI (Weak)	23622248
MIRT049859	hsa-miR-31-5p	Homo sapiens	RPS7	6201	Homo sapiens	CLASH	Functional MTI (Weak)	23622248
MIRT049860	hsa-miR-31-5p	Homo sapiens	MED12	9968	Homo sapiens	CLASH	Functional MTI (Weak)	23622248
MIRT049861	hsa-miR-31-5p	Homo sapiens	CYP27B1	1594	Homo sapiens	CLASH	Functional MTI (Weak)	23622248
MIRT049862	hsa-miR-31-5p	Homo sapiens	HIST1H2BC	8347	Homo sapiens	CLASH	Functional MTI (Weak)	23622248
MIRT049863	hsa-miR-31-5p	Homo sapiens	PTPRJ	5795	Homo sapiens	CLASH	Functional MTI (Weak)	23622248
MIRT049864	hsa-miR-31-5p	Homo sapiens	AGO1	26523	Homo sapiens	CLASH	Functional MTI (Weak)	23622248
MIRT049865	hsa-miR-31-5p	Homo sapiens	DNAAF5	54919	Homo sapiens	CLASH	Functional MTI (Weak)	23622248
MIRT049866	hsa-miR-31-5p	Homo sapiens	HIST1H2BK	85236	Homo sapiens	CLASH	Functional MTI (Weak)	23622248
MIRT049867	hsa-miR-31-5p	Homo sapiens	RPA1	6117	Homo sapiens	CLASH	Functional MTI (Weak)	23622248
MIRT049868	hsa-miR-31-5p	Homo sapiens	TXNDC5	81567	Homo sapiens	CLASH	Functional MTI (Weak)	23622248
MIRT049869	hsa-miR-31-5p	Homo sapiens	AKAP8L	26993	Homo sapiens	CLASH	Functional MTI (Weak)	23622248
MIRT049870	hsa-miR-31-5p	Homo sapiens	FLNA	2316	Homo sapiens	CLASH	Functional MTI (Weak)	23622248
MIRT049871	hsa-miR-31-5p	Homo sapiens	ATP2A2	488	Homo sapiens	CLASH	Functional MTI (Weak)	23622248
MIRT049872	hsa-miR-31-5p	Homo sapiens	NDFIP2	54602	Homo sapiens	CLASH	Functional MTI (Weak)	23622248
MIRT049873	hsa-miR-31-5p	Homo sapiens	TRIB3	57761	Homo sapiens	CLASH	Functional MTI (Weak)	23622248
MIRT049874	hsa-miR-31-5p	Homo sapiens	NUP188	23511	Homo sapiens	CLASH	Functional MTI (Weak)	23622248
MIRT049875	hsa-miR-31-5p	Homo sapiens	RPS4Y1	6192	Homo sapiens	CLASH	Functional MTI (Weak)	23622248
MIRT049876	hsa-miR-31-5p	Homo sapiens	GLI2	2736	Homo sapiens	CLASH	Functional MTI (Weak)	23622248
MIRT049877	hsa-miR-31-5p	Homo sapiens	RPL37A	6168	Homo sapiens	CLASH	Functional MTI (Weak)	23622248
MIRT049878	hsa-miR-31-5p	Homo sapiens	EXOSC5	56915	Homo sapiens	CLASH	Functional MTI (Weak)	23622248
MIRT049879	hsa-miR-31-5p	Homo sapiens	DDX19A	55308	Homo sapiens	CLASH	Functional MTI (Weak)	23622248
MIRT049880	hsa-miR-31-5p	Homo sapiens	UBA6	55236	Homo sapiens	CLASH	Functional MTI (Weak)	23622248
MIRT049881	hsa-miR-31-5p	Homo sapiens	NOL9	79707	Homo sapiens	CLASH	Functional MTI (Weak)	23622248
MIRT049882	hsa-miR-31-5p	Homo sapiens	DNAJC5	80331	Homo sapiens	CLASH	Functional MTI (Weak)	23622248
MIRT049883	hsa-miR-31-5p	Homo sapiens	RETREG3	162427	Homo sapiens	CLASH	Functional MTI (Weak)	23622248
MIRT049884	hsa-miR-31-5p	Homo sapiens	PEX19	5824	Homo sapiens	CLASH	Functional MTI (Weak)	23622248
MIRT049885	hsa-miR-31-5p	Homo sapiens	PPP4R3B	57223	Homo sapiens	CLASH	Functional MTI (Weak)	23622248
MIRT049886	hsa-miR-31-5p	Homo sapiens	TRRAP	8295	Homo sapiens	CLASH	Functional MTI (Weak)	23622248
MIRT049887	hsa-miR-31-5p	Homo sapiens	RANGAP1	5905	Homo sapiens	CLASH	Functional MTI (Weak)	23622248
MIRT049888	hsa-miR-31-5p	Homo sapiens	TNRC6B	23112	Homo sapiens	CLASH	Functional MTI (Weak)	23622248
MIRT049889	hsa-miR-31-5p	Homo sapiens	NOP56	10528	Homo sapiens	CLASH	Functional MTI (Weak)	23622248
MIRT049890	hsa-miR-31-5p	Homo sapiens	PCSK1N	27344	Homo sapiens	CLASH	Functional MTI (Weak)	23622248
MIRT049891	hsa-miR-31-5p	Homo sapiens	ZNF275	10838	Homo sapiens	CLASH	Functional MTI (Weak)	23622248
MIRT049892	hsa-miR-31-5p	Homo sapiens	C2CD5	9847	Homo sapiens	CLASH	Functional MTI (Weak)	23622248
MIRT049893	hsa-miR-31-5p	Homo sapiens	NFATC2IP	84901	Homo sapiens	CLASH	Functional MTI (Weak)	23622248
MIRT049894	hsa-miR-31-5p	Homo sapiens	HIST1H2BJ	8970	Homo sapiens	CLASH	Functional MTI (Weak)	23622248
MIRT049895	hsa-miR-31-5p	Homo sapiens	SRRM2	23524	Homo sapiens	CLASH	Functional MTI (Weak)	23622248
MIRT049896	hsa-miR-31-5p	Homo sapiens	GYG1	2992	Homo sapiens	CLASH	Functional MTI (Weak)	23622248
MIRT049897	hsa-miR-31-5p	Homo sapiens	ZC3H12C	85463	Homo sapiens	CLASH	Functional MTI (Weak)	23622248
MIRT049898	hsa-miR-31-5p	Homo sapiens	LRRC59	55379	Homo sapiens	CLASH	Functional MTI (Weak)	23622248
MIRT049899	hsa-miR-31-5p	Homo sapiens	GHITM	27069	Homo sapiens	CLASH	Functional MTI (Weak)	23622248
MIRT049900	hsa-miR-31-5p	Homo sapiens	EDC3	80153	Homo sapiens	CLASH	Functional MTI (Weak)	23622248
MIRT049901	hsa-miR-31-5p	Homo sapiens	MYO1D	4642	Homo sapiens	CLASH	Functional MTI (Weak)	23622248
MIRT049902	hsa-miR-31-5p	Homo sapiens	STOML2	30968	Homo sapiens	CLASH	Functional MTI (Weak)	23622248
MIRT049903	hsa-miR-31-5p	Homo sapiens	EXOC6	54536	Homo sapiens	CLASH	Functional MTI (Weak)	23622248
MIRT049904	hsa-miR-31-5p	Homo sapiens	HOXA7	3204	Homo sapiens	CLASH	Functional MTI (Weak)	23622248
MIRT049905	hsa-miR-31-5p	Homo sapiens	SFXN1	94081	Homo sapiens	CLASH	Functional MTI (Weak)	23622248
MIRT049906	hsa-miR-31-5p	Homo sapiens	ILF2	3608	Homo sapiens	CLASH	Functional MTI (Weak)	23622248
MIRT053750	hsa-miR-31-5p	Homo sapiens	SRC	6714	Homo sapiens	Immunoblot//Immunohistochemistry//Luciferase reporter assay//qRT-PCR	Functional MTI	22948084
MIRT053751	hsa-miR-31-5p	Homo sapiens	MAP4K4	9448	Homo sapiens	Immunoblot//Immunohistochemistry//Luciferase reporter assay//qRT-PCR	Functional MTI	22948084
MIRT053752	hsa-miR-31-5p	Homo sapiens	RAB27A	5873	Homo sapiens	Immunoblot//Immunohistochemistry//Luciferase reporter assay//qRT-PCR	Functional MTI	22948084
MIRT054726	hsa-miR-31-5p	Homo sapiens	TBXA2R	6915	Homo sapiens	Luciferase reporter assay//Microarray//qRT-PCR//Western blot	Functional MTI	24558106
MIRT054727	hsa-miR-31-5p	Homo sapiens	EMSY	56946	Homo sapiens	5"RACE//ChIP-seq//Luciferase reporter assay//qRT-PCR//Western blot	Functional MTI	24582497
MIRT067320	hsa-miR-31-5p	Homo sapiens	SESN2	83667	Homo sapiens	PAR-CLIP	Functional MTI (Weak)	21572407
MIRT067320	hsa-miR-31-5p	Homo sapiens	SESN2	83667	Homo sapiens	PAR-CLIP	Functional MTI (Weak)	20371350
MIRT067320	hsa-miR-31-5p	Homo sapiens	SESN2	83667	Homo sapiens	PAR-CLIP	Functional MTI (Weak)	26701625
MIRT087125	hsa-miR-31-3p	Homo sapiens	CRKL	1399	Homo sapiens	PAR-CLIP	Functional MTI (Weak)	20371350
MIRT248248	hsa-miR-31-3p	Homo sapiens	SP1	6667	Homo sapiens	PAR-CLIP	Functional MTI (Weak)	23592263
MIRT248732	hsa-miR-31-5p	Homo sapiens	ARID1A	8289	Homo sapiens	Flow//Luciferase reporter assay//qRT-PCR//Western blot	Functional MTI	24793973
MIRT254085	hsa-miR-31-3p	Homo sapiens	PLEKHB2	55041	Homo sapiens	PAR-CLIP	Functional MTI (Weak)	22012620
MIRT267266	hsa-miR-31-5p	Homo sapiens	TMEM109	79073	Homo sapiens	PAR-CLIP	Functional MTI (Weak)	23592263
MIRT267266	hsa-miR-31-5p	Homo sapiens	TMEM109	79073	Homo sapiens	PAR-CLIP	Functional MTI (Weak)	26701625
MIRT273599	hsa-miR-31-5p	Homo sapiens	SP1	6667	Homo sapiens	PAR-CLIP	Functional MTI (Weak)	20371350
MIRT294476	hsa-miR-31-5p	Homo sapiens	ZNF805	390980	Homo sapiens	PAR-CLIP	Functional MTI (Weak)	23446348
MIRT295812	hsa-miR-31-3p	Homo sapiens	CHMP4B	128866	Homo sapiens	PAR-CLIP	Functional MTI (Weak)	20371350
MIRT298041	hsa-miR-31-3p	Homo sapiens	BACH1	571	Homo sapiens	HITS-CLIP	Functional MTI (Weak)	23313552
MIRT303306	hsa-miR-31-5p	Homo sapiens	SNRNP27	11017	Homo sapiens	PAR-CLIP	Functional MTI (Weak)	23592263
MIRT306817	hsa-miR-31-3p	Homo sapiens	NCBP2	22916	Homo sapiens	HITS-CLIP	Functional MTI (Weak)	21572407
MIRT316765	hsa-miR-31-5p	Homo sapiens	FOXC1	2296	Homo sapiens	PAR-CLIP	Functional MTI (Weak)	23592263
MIRT316765	hsa-miR-31-5p	Homo sapiens	FOXC1	2296	Homo sapiens	PAR-CLIP	Functional MTI (Weak)	20371350
MIRT316765	hsa-miR-31-5p	Homo sapiens	FOXC1	2296	Homo sapiens	PAR-CLIP	Functional MTI (Weak)	26701625
MIRT369398	hsa-miR-31-5p	Homo sapiens	YWHAE	7531	Homo sapiens	PAR-CLIP	Functional MTI (Weak)	23592263
MIRT369398	hsa-miR-31-5p	Homo sapiens	YWHAE	7531	Homo sapiens	PAR-CLIP	Functional MTI (Weak)	23446348
MIRT369398	hsa-miR-31-5p	Homo sapiens	YWHAE	7531	Homo sapiens	PAR-CLIP	Functional MTI (Weak)	21572407
MIRT369398	hsa-miR-31-5p	Homo sapiens	YWHAE	7531	Homo sapiens	PAR-CLIP	Functional MTI (Weak)	20371350
MIRT369398	hsa-miR-31-5p	Homo sapiens	YWHAE	7531	Homo sapiens	PAR-CLIP	Functional MTI (Weak)	26701625
MIRT395121	hsa-miR-31-5p	Homo sapiens	BAHD1	22893	Homo sapiens	HITS-CLIP	Functional MTI (Weak)	23313552
MIRT437432	hsa-miR-31-5p	Homo sapiens	ABCB9	23457	Homo sapiens	Luciferase reporter assay//qRT-PCR//Western blot	Functional MTI	24099915
MIRT437512	hsa-miR-31-5p	Homo sapiens	RHOBTB1	9886	Homo sapiens	Luciferase reporter assay	Functional MTI	23258531
MIRT437549	hsa-miR-31-5p	Homo sapiens	SP7	121340	Homo sapiens	Luciferase reporter assay//Microarray//qRT-PCR	Functional MTI	23827457
MIRT443895	hsa-miR-31-5p	Homo sapiens	NUDT3	11165	Homo sapiens	PAR-CLIP	Functional MTI (Weak)	22100165
MIRT443895	hsa-miR-31-5p	Homo sapiens	NUDT3	11165	Homo sapiens	PAR-CLIP	Functional MTI (Weak)	22291592
MIRT444977	hsa-miR-31-5p	Homo sapiens	C15orf52	388115	Homo sapiens	PAR-CLIP	Functional MTI (Weak)	22100165
MIRT445050	hsa-miR-31-3p	Homo sapiens	SLC16A9	220963	Homo sapiens	PAR-CLIP	Functional MTI (Weak)	22100165
MIRT445239	hsa-miR-31-5p	Homo sapiens	FOXD4	2298	Homo sapiens	PAR-CLIP	Functional MTI (Weak)	22100165
MIRT445498	hsa-miR-31-5p	Homo sapiens	FOXD4L5	653427	Homo sapiens	PAR-CLIP	Functional MTI (Weak)	22100165
MIRT445501	hsa-miR-31-5p	Homo sapiens	FOXD4L4	349334	Homo sapiens	PAR-CLIP	Functional MTI (Weak)	22100165
MIRT447023	hsa-miR-31-5p	Homo sapiens	FOXD4L1	200350	Homo sapiens	PAR-CLIP	Functional MTI (Weak)	22100165
MIRT449247	hsa-miR-31-5p	Homo sapiens	MICA	100507436	Homo sapiens	PAR-CLIP	Functional MTI (Weak)	22100165
MIRT450782	hsa-miR-31-5p	Homo sapiens	PAPOLG	64895	Homo sapiens	PAR-CLIP	Functional MTI (Weak)	22100165
MIRT453257	hsa-miR-31-5p	Homo sapiens	PARP11	57097	Homo sapiens	PAR-CLIP	Functional MTI (Weak)	23592263
MIRT456182	hsa-miR-31-5p	Homo sapiens	ZDHHC6	64429	Homo sapiens	PAR-CLIP	Functional MTI (Weak)	23592263
MIRT457145	hsa-miR-31-3p	Homo sapiens	RBM38	55544	Homo sapiens	PAR-CLIP	Functional MTI (Weak)	23592263
MIRT459165	hsa-miR-31-3p	Homo sapiens	HSPA6	3310	Homo sapiens	PAR-CLIP	Functional MTI (Weak)	23592263
MIRT459165	hsa-miR-31-3p	Homo sapiens	HSPA6	3310	Homo sapiens	PAR-CLIP	Functional MTI (Weak)	24398324
MIRT459165	hsa-miR-31-3p	Homo sapiens	HSPA6	3310	Homo sapiens	PAR-CLIP	Functional MTI (Weak)	23446348
MIRT459165	hsa-miR-31-3p	Homo sapiens	HSPA6	3310	Homo sapiens	PAR-CLIP	Functional MTI (Weak)	22012620
MIRT459165	hsa-miR-31-3p	Homo sapiens	HSPA6	3310	Homo sapiens	PAR-CLIP//HITS-CLIP	Functional MTI (Weak)	21572407
MIRT459165	hsa-miR-31-3p	Homo sapiens	HSPA6	3310	Homo sapiens	PAR-CLIP	Functional MTI (Weak)	20371350
MIRT459165	hsa-miR-31-3p	Homo sapiens	HSPA6	3310	Homo sapiens	HITS-CLIP	Functional MTI (Weak)	24906430
MIRT459165	hsa-miR-31-3p	Homo sapiens	HSPA6	3310	Homo sapiens	HITS-CLIP	Functional MTI (Weak)	23706177
MIRT459165	hsa-miR-31-3p	Homo sapiens	HSPA6	3310	Homo sapiens	HITS-CLIP	Functional MTI (Weak)	23313552
MIRT459165	hsa-miR-31-3p	Homo sapiens	HSPA6	3310	Homo sapiens	HITS-CLIP	Functional MTI (Weak)	22927820
MIRT459165	hsa-miR-31-3p	Homo sapiens	HSPA6	3310	Homo sapiens	PAR-CLIP	Functional MTI (Weak)	26701625
MIRT459165	hsa-miR-31-3p	Homo sapiens	HSPA6	3310	Homo sapiens	PAR-CLIP	Functional MTI (Weak)	27292025
MIRT467215	hsa-miR-31-3p	Homo sapiens	SPRED1	161742	Homo sapiens	PAR-CLIP	Functional MTI (Weak)	23592263
MIRT467509	hsa-miR-31-5p	Homo sapiens	SMG1	23049	Homo sapiens	PAR-CLIP	Functional MTI (Weak)	23592263
MIRT467509	hsa-miR-31-5p	Homo sapiens	SMG1	23049	Homo sapiens	PAR-CLIP	Functional MTI (Weak)	26701625
MIRT468710	hsa-miR-31-5p	Homo sapiens	SDC4	6385	Homo sapiens	PAR-CLIP	Functional MTI (Weak)	23592263
MIRT468710	hsa-miR-31-5p	Homo sapiens	SDC4	6385	Homo sapiens	PAR-CLIP	Functional MTI (Weak)	26701625
MIRT469164	hsa-miR-31-5p	Homo sapiens	RNF111	54778	Homo sapiens	PAR-CLIP	Functional MTI (Weak)	23592263
MIRT469164	hsa-miR-31-5p	Homo sapiens	RNF111	54778	Homo sapiens	PAR-CLIP	Functional MTI (Weak)	26701625
MIRT471166	hsa-miR-31-5p	Homo sapiens	PHF12	57649	Homo sapiens	PAR-CLIP	Functional MTI (Weak)	23592263
MIRT471503	hsa-miR-31-3p	Homo sapiens	PDE4D	5144	Homo sapiens	PAR-CLIP	Functional MTI (Weak)	23592263
MIRT472350	hsa-miR-31-5p	Homo sapiens	TSPAN1	10103	Homo sapiens	PAR-CLIP	Functional MTI (Weak)	23592263
MIRT476901	hsa-miR-31-3p	Homo sapiens	FBXL5	26234	Homo sapiens	PAR-CLIP	Functional MTI (Weak)	23592263
MIRT476901	hsa-miR-31-3p	Homo sapiens	FBXL5	26234	Homo sapiens	PAR-CLIP	Functional MTI (Weak)	24398324
MIRT476901	hsa-miR-31-3p	Homo sapiens	FBXL5	26234	Homo sapiens	PAR-CLIP	Functional MTI (Weak)	23446348
MIRT476901	hsa-miR-31-3p	Homo sapiens	FBXL5	26234	Homo sapiens	PAR-CLIP	Functional MTI (Weak)	22012620
MIRT476901	hsa-miR-31-3p	Homo sapiens	FBXL5	26234	Homo sapiens	PAR-CLIP//HITS-CLIP	Functional MTI (Weak)	21572407
MIRT476901	hsa-miR-31-3p	Homo sapiens	FBXL5	26234	Homo sapiens	PAR-CLIP	Functional MTI (Weak)	20371350
MIRT477957	hsa-miR-31-5p	Homo sapiens	DPM2	8818	Homo sapiens	PAR-CLIP	Functional MTI (Weak)	23592263
MIRT477957	hsa-miR-31-5p	Homo sapiens	DPM2	8818	Homo sapiens	PAR-CLIP	Functional MTI (Weak)	26701625
MIRT481316	hsa-miR-31-5p	Homo sapiens	ATP5A1	498	Homo sapiens	PAR-CLIP	Functional MTI (Weak)	23592263
MIRT481631	hsa-miR-31-5p	Homo sapiens	ARF1	375	Homo sapiens	PAR-CLIP	Functional MTI (Weak)	23592263
MIRT481631	hsa-miR-31-5p	Homo sapiens	ARF1	375	Homo sapiens	PAR-CLIP	Functional MTI (Weak)	27292025
MIRT484657	hsa-miR-31-5p	Homo sapiens	HOXD3	3232	Homo sapiens	PAR-CLIP	Functional MTI (Weak)	23592263
MIRT484657	hsa-miR-31-5p	Homo sapiens	HOXD3	3232	Homo sapiens	PAR-CLIP	Functional MTI (Weak)	20371350
MIRT484657	hsa-miR-31-5p	Homo sapiens	HOXD3	3232	Homo sapiens	PAR-CLIP	Functional MTI (Weak)	26701625
MIRT485314	hsa-miR-31-5p	Homo sapiens	MZT1	440145	Homo sapiens	PAR-CLIP	Functional MTI (Weak)	23592263
MIRT485314	hsa-miR-31-5p	Homo sapiens	MZT1	440145	Homo sapiens	PAR-CLIP	Functional MTI (Weak)	21572407
MIRT488734	hsa-miR-31-5p	Homo sapiens	MXRA7	439921	Homo sapiens	PAR-CLIP	Functional MTI (Weak)	23592263
MIRT488734	hsa-miR-31-5p	Homo sapiens	MXRA7	439921	Homo sapiens	PAR-CLIP	Functional MTI (Weak)	26701625
MIRT488972	hsa-miR-31-5p	Homo sapiens	REXO2	25996	Homo sapiens	PAR-CLIP	Functional MTI (Weak)	23592263
MIRT492603	hsa-miR-31-3p	Homo sapiens	POLR3E	55718	Homo sapiens	PAR-CLIP	Functional MTI (Weak)	23592263
MIRT494953	hsa-miR-31-5p	Homo sapiens	IL5RA	3568	Homo sapiens	PAR-CLIP	Functional MTI (Weak)	23708386
MIRT496171	hsa-miR-31-5p	Homo sapiens	RPL35A	6165	Homo sapiens	PAR-CLIP	Functional MTI (Weak)	22291592
MIRT498328	hsa-miR-31-5p	Homo sapiens	NF2	4771	Homo sapiens	PAR-CLIP	Functional MTI (Weak)	22291592
MIRT499317	hsa-miR-31-3p	Homo sapiens	ZNF485	220992	Homo sapiens	PAR-CLIP	Functional MTI (Weak)	24398324
MIRT499317	hsa-miR-31-3p	Homo sapiens	ZNF485	220992	Homo sapiens	PAR-CLIP	Functional MTI (Weak)	22012620
MIRT499317	hsa-miR-31-3p	Homo sapiens	ZNF485	220992	Homo sapiens	PAR-CLIP//HITS-CLIP	Functional MTI (Weak)	21572407
MIRT499576	hsa-miR-31-5p	Homo sapiens	INTU	27152	Homo sapiens	PAR-CLIP	Functional MTI (Weak)	24398324
MIRT500624	hsa-miR-31-3p	Homo sapiens	TXNIP	10628	Homo sapiens	PAR-CLIP	Functional MTI (Weak)	24398324
MIRT502931	hsa-miR-31-5p	Homo sapiens	CDC42SE1	56882	Homo sapiens	PAR-CLIP	Functional MTI (Weak)	24398324
MIRT502931	hsa-miR-31-5p	Homo sapiens	CDC42SE1	56882	Homo sapiens	PAR-CLIP	Functional MTI (Weak)	21572407
MIRT506784	hsa-miR-31-5p	Homo sapiens	KLHL15	80311	Homo sapiens	PAR-CLIP	Functional MTI (Weak)	23446348
MIRT506784	hsa-miR-31-5p	Homo sapiens	KLHL15	80311	Homo sapiens	PAR-CLIP	Functional MTI (Weak)	21572407
MIRT506784	hsa-miR-31-5p	Homo sapiens	KLHL15	80311	Homo sapiens	PAR-CLIP	Functional MTI (Weak)	20371350
MIRT507219	hsa-miR-31-3p	Homo sapiens	FRS2	10818	Homo sapiens	PAR-CLIP	Functional MTI (Weak)	23446348
MIRT507219	hsa-miR-31-3p	Homo sapiens	FRS2	10818	Homo sapiens	PAR-CLIP	Functional MTI (Weak)	21572407
MIRT508451	hsa-miR-31-3p	Homo sapiens	DCK	1633	Homo sapiens	PAR-CLIP	Functional MTI (Weak)	23446348
MIRT508451	hsa-miR-31-3p	Homo sapiens	DCK	1633	Homo sapiens	PAR-CLIP	Functional MTI (Weak)	20371350
MIRT508501	hsa-miR-31-5p	Homo sapiens	RSRC1	51319	Homo sapiens	PAR-CLIP	Functional MTI (Weak)	23446348
MIRT508501	hsa-miR-31-5p	Homo sapiens	RSRC1	51319	Homo sapiens	PAR-CLIP	Functional MTI (Weak)	21572407
MIRT508501	hsa-miR-31-5p	Homo sapiens	RSRC1	51319	Homo sapiens	PAR-CLIP	Functional MTI (Weak)	20371350
MIRT509453	hsa-miR-31-5p	Homo sapiens	ZNF587	84914	Homo sapiens	PAR-CLIP	Functional MTI (Weak)	23446348
MIRT509453	hsa-miR-31-5p	Homo sapiens	ZNF587	84914	Homo sapiens	PAR-CLIP	Functional MTI (Weak)	21572407
MIRT509453	hsa-miR-31-5p	Homo sapiens	ZNF587	84914	Homo sapiens	PAR-CLIP	Functional MTI (Weak)	20371350
MIRT509453	hsa-miR-31-5p	Homo sapiens	ZNF587	84914	Homo sapiens	PAR-CLIP	Functional MTI (Weak)	26701625
MIRT509855	hsa-miR-31-5p	Homo sapiens	ZNF641	121274	Homo sapiens	PAR-CLIP	Functional MTI (Weak)	23446348
MIRT509855	hsa-miR-31-5p	Homo sapiens	ZNF641	121274	Homo sapiens	PAR-CLIP	Functional MTI (Weak)	21572407
MIRT513678	hsa-miR-31-3p	Homo sapiens	SLC38A1	81539	Homo sapiens	PAR-CLIP	Functional MTI (Weak)	23446348
MIRT516241	hsa-miR-31-5p	Homo sapiens	BCAS4	55653	Homo sapiens	PAR-CLIP	Functional MTI (Weak)	23446348
MIRT516565	hsa-miR-31-5p	Homo sapiens	PARP1	142	Homo sapiens	PAR-CLIP	Functional MTI (Weak)	23446348
MIRT516565	hsa-miR-31-5p	Homo sapiens	PARP1	142	Homo sapiens	PAR-CLIP	Functional MTI (Weak)	20371350
MIRT525051	hsa-miR-31-5p	Homo sapiens	FRK	2444	Homo sapiens	PAR-CLIP	Functional MTI (Weak)	22012620
MIRT525922	hsa-miR-31-3p	Homo sapiens	KIAA0391	9692	Homo sapiens	PAR-CLIP	Functional MTI (Weak)	22012620
MIRT534347	hsa-miR-31-5p	Homo sapiens	SFT2D2	375035	Homo sapiens	PAR-CLIP	Functional MTI (Weak)	22012620
MIRT537427	hsa-miR-31-3p	Homo sapiens	FBXL7	23194	Homo sapiens	PAR-CLIP	Functional MTI (Weak)	22012620
MIRT539168	hsa-miR-31-5p	Homo sapiens	AR	367	Homo sapiens	PAR-CLIP	Functional MTI (Weak)	22012620
MIRT539748	hsa-miR-31-5p	Homo sapiens	CNBP	7555	Homo sapiens	PAR-CLIP	Functional MTI (Weak)	21572407
MIRT539748	hsa-miR-31-5p	Homo sapiens	CNBP	7555	Homo sapiens	PAR-CLIP	Functional MTI (Weak)	27292025
MIRT539950	hsa-miR-31-3p	Homo sapiens	SLC30A5	64924	Homo sapiens	PAR-CLIP	Functional MTI (Weak)	21572407
MIRT540464	hsa-miR-31-3p	Homo sapiens	ZNF71	58491	Homo sapiens	PAR-CLIP	Functional MTI (Weak)	21572407
MIRT540559	hsa-miR-31-3p	Homo sapiens	PPIC	5480	Homo sapiens	PAR-CLIP	Functional MTI (Weak)	21572407
MIRT540559	hsa-miR-31-3p	Homo sapiens	PPIC	5480	Homo sapiens	PAR-CLIP	Functional MTI (Weak)	27292025
MIRT540716	hsa-miR-31-5p	Homo sapiens	GUF1	60558	Homo sapiens	PAR-CLIP	Functional MTI (Weak)	21572407
MIRT540987	hsa-miR-31-5p	Homo sapiens	ZNF460	10794	Homo sapiens	PAR-CLIP	Functional MTI (Weak)	21572407
MIRT540987	hsa-miR-31-5p	Homo sapiens	ZNF460	10794	Homo sapiens	PAR-CLIP	Functional MTI (Weak)	20371350
MIRT540987	hsa-miR-31-5p	Homo sapiens	ZNF460	10794	Homo sapiens	PAR-CLIP	Functional MTI (Weak)	26701625
MIRT541504	hsa-miR-31-5p	Homo sapiens	TOR1AIP1	26092	Homo sapiens	PAR-CLIP	Functional MTI (Weak)	21572407
MIRT542421	hsa-miR-31-5p	Homo sapiens	ZNF331	55422	Homo sapiens	PAR-CLIP	Functional MTI (Weak)	21572407
MIRT544051	hsa-miR-31-3p	Homo sapiens	C9orf64	84267	Homo sapiens	PAR-CLIP//HITS-CLIP	Functional MTI (Weak)	21572407
MIRT549566	hsa-miR-31-5p	Homo sapiens	C19orf12	83636	Homo sapiens	PAR-CLIP	Functional MTI (Weak)	21572407
MIRT549839	hsa-miR-31-5p	Homo sapiens	ECHDC1	55862	Homo sapiens	PAR-CLIP	Functional MTI (Weak)	21572407
MIRT550646	hsa-miR-31-3p	Homo sapiens	EPB41L4B	54566	Homo sapiens	PAR-CLIP	Functional MTI (Weak)	21572407
MIRT550669	hsa-miR-31-3p	Homo sapiens	TRAF1	7185	Homo sapiens	PAR-CLIP	Functional MTI (Weak)	21572407
MIRT551148	hsa-miR-31-5p	Homo sapiens	ZNF678	339500	Homo sapiens	PAR-CLIP	Functional MTI (Weak)	21572407
MIRT551646	hsa-miR-31-5p	Homo sapiens	CCDC127	133957	Homo sapiens	PAR-CLIP	Functional MTI (Weak)	21572407
MIRT552507	hsa-miR-31-5p	Homo sapiens	ZIK1	284307	Homo sapiens	PAR-CLIP	Functional MTI (Weak)	21572407
MIRT552507	hsa-miR-31-5p	Homo sapiens	ZIK1	284307	Homo sapiens	PAR-CLIP	Functional MTI (Weak)	20371350
MIRT553858	hsa-miR-31-5p	Homo sapiens	SYDE2	84144	Homo sapiens	PAR-CLIP	Functional MTI (Weak)	21572407
MIRT553876	hsa-miR-31-3p	Homo sapiens	SUPT7L	9913	Homo sapiens	PAR-CLIP	Functional MTI (Weak)	21572407
MIRT553876	hsa-miR-31-3p	Homo sapiens	SUPT7L	9913	Homo sapiens	PAR-CLIP	Functional MTI (Weak)	20371350
MIRT555063	hsa-miR-31-5p	Homo sapiens	PYURF	100996939	Homo sapiens	PAR-CLIP	Functional MTI (Weak)	21572407
MIRT555116	hsa-miR-31-3p	Homo sapiens	PUM2	23369	Homo sapiens	PAR-CLIP	Functional MTI (Weak)	21572407
MIRT555149	hsa-miR-31-3p	Homo sapiens	PTPDC1	138639	Homo sapiens	PAR-CLIP	Functional MTI (Weak)	21572407
MIRT555934	hsa-miR-31-3p	Homo sapiens	NUP43	348995	Homo sapiens	PAR-CLIP	Functional MTI (Weak)	21572407
MIRT556625	hsa-miR-31-5p	Homo sapiens	LAPTM4A	9741	Homo sapiens	PAR-CLIP	Functional MTI (Weak)	21572407
MIRT560623	hsa-miR-31-3p	Homo sapiens	RAB18	22931	Homo sapiens	PAR-CLIP	Functional MTI (Weak)	20371350
MIRT562578	hsa-miR-31-3p	Homo sapiens	CBX3	11335	Homo sapiens	PAR-CLIP	Functional MTI (Weak)	20371350
MIRT562578	hsa-miR-31-3p	Homo sapiens	CBX3	11335	Homo sapiens	PAR-CLIP	Functional MTI (Weak)	26701625
MIRT562578	hsa-miR-31-3p	Homo sapiens	CBX3	11335	Homo sapiens	PAR-CLIP	Functional MTI (Weak)	27292025
MIRT564127	hsa-miR-31-5p	Homo sapiens	FZD1	8321	Homo sapiens	PAR-CLIP	Functional MTI (Weak)	20371350
MIRT564146	hsa-miR-31-5p	Homo sapiens	GTF2E1	2960	Homo sapiens	PAR-CLIP	Functional MTI (Weak)	20371350
MIRT564314	hsa-miR-31-5p	Homo sapiens	CCNT1	904	Homo sapiens	PAR-CLIP	Functional MTI (Weak)	20371350
MIRT565481	hsa-miR-31-5p	Homo sapiens	SPRTN	83932	Homo sapiens	PAR-CLIP	Functional MTI (Weak)	20371350
MIRT567910	hsa-miR-31-3p	Homo sapiens	CRK	1398	Homo sapiens	PAR-CLIP	Functional MTI (Weak)	20371350
MIRT570106	hsa-miR-31-5p	Homo sapiens	SLC18B1	116843	Homo sapiens	PAR-CLIP	Functional MTI (Weak)	20371350
MIRT570817	hsa-miR-31-3p	Homo sapiens	RPL7L1	285855	Homo sapiens	PAR-CLIP	Functional MTI (Weak)	20371350
MIRT571406	hsa-miR-31-3p	Homo sapiens	PRPF38A	84950	Homo sapiens	PAR-CLIP	Functional MTI (Weak)	20371350
MIRT571745	hsa-miR-31-5p	Homo sapiens	QSER1	79832	Homo sapiens	PAR-CLIP	Functional MTI (Weak)	20371350
MIRT572342	hsa-miR-31-5p	Homo sapiens	CKAP2L	150468	Homo sapiens	PAR-CLIP	Functional MTI (Weak)	20371350
MIRT572342	hsa-miR-31-5p	Homo sapiens	CKAP2L	150468	Homo sapiens	HITS-CLIP	Functional MTI (Weak)	23824327
MIRT572603	hsa-miR-31-3p	Homo sapiens	PAPLN	89932	Homo sapiens	PAR-CLIP	Functional MTI (Weak)	20371350
MIRT613010	hsa-miR-31-3p	Homo sapiens	GABRB1	2560	Homo sapiens	HITS-CLIP	Functional MTI (Weak)	23824327
MIRT617194	hsa-miR-31-3p	Homo sapiens	CDH13	1012	Homo sapiens	HITS-CLIP	Functional MTI (Weak)	23824327
MIRT622081	hsa-miR-31-5p	Homo sapiens	SRPX2	27286	Homo sapiens	HITS-CLIP	Functional MTI (Weak)	23824327
MIRT626343	hsa-miR-31-3p	Homo sapiens	BLOC1S4	55330	Homo sapiens	HITS-CLIP	Functional MTI (Weak)	23824327
MIRT637924	hsa-miR-31-5p	Homo sapiens	LILRA2	11027	Homo sapiens	HITS-CLIP	Functional MTI (Weak)	23824327
MIRT640530	hsa-miR-31-3p	Homo sapiens	TET3	200424	Homo sapiens	HITS-CLIP	Functional MTI (Weak)	23824327
MIRT640530	hsa-miR-31-3p	Homo sapiens	TET3	200424	Homo sapiens	HITS-CLIP	Functional MTI (Weak)	23706177
MIRT641554	hsa-miR-31-5p	Homo sapiens	LIPG	9388	Homo sapiens	HITS-CLIP	Functional MTI (Weak)	23824327
MIRT644331	hsa-miR-31-5p	Homo sapiens	IPP	3652	Homo sapiens	HITS-CLIP	Functional MTI (Weak)	23824327
MIRT654835	hsa-miR-31-5p	Homo sapiens	PPM1L	151742	Homo sapiens	HITS-CLIP	Functional MTI (Weak)	23824327
MIRT664036	hsa-miR-31-5p	Homo sapiens	RPL27A	6157	Homo sapiens	HITS-CLIP	Functional MTI (Weak)	23824327
MIRT682946	hsa-miR-31-5p	Homo sapiens	RPL12	6136	Homo sapiens	HITS-CLIP	Functional MTI (Weak)	23706177
MIRT683222	hsa-miR-31-3p	Homo sapiens	AGO2	27161	Homo sapiens	HITS-CLIP	Functional MTI (Weak)	23706177
MIRT683222	hsa-miR-31-3p	Homo sapiens	AGO2	27161	Homo sapiens	PAR-CLIP	Functional MTI (Weak)	27292025
MIRT689545	hsa-miR-31-5p	Homo sapiens	XPO6	23214	Homo sapiens	HITS-CLIP	Functional MTI (Weak)	23313552
MIRT693637	hsa-miR-31-5p	Homo sapiens	ACBD7	414149	Homo sapiens	HITS-CLIP	Functional MTI (Weak)	23313552
MIRT702575	hsa-miR-31-5p	Homo sapiens	JARID2	3720	Homo sapiens	HITS-CLIP	Functional MTI (Weak)	23313552
MIRT705803	hsa-miR-31-5p	Homo sapiens	AKNA	80709	Homo sapiens	HITS-CLIP	Functional MTI (Weak)	23313552
MIRT706577	hsa-miR-31-5p	Homo sapiens	AFF1	4299	Homo sapiens	HITS-CLIP	Functional MTI (Weak)	22927820
MIRT706577	hsa-miR-31-5p	Homo sapiens	AFF1	4299	Homo sapiens	qRT-PCR	Functional MTI (Weak)	26260454
MIRT706632	hsa-miR-31-3p	Homo sapiens	PNPT1	87178	Homo sapiens	HITS-CLIP	Functional MTI (Weak)	21572407
MIRT706866	hsa-miR-31-3p	Homo sapiens	MAFF	23764	Homo sapiens	HITS-CLIP	Functional MTI (Weak)	21572407
MIRT708818	hsa-miR-31-3p	Homo sapiens	NLGN1	22871	Homo sapiens	HITS-CLIP	Functional MTI (Weak)	19536157
MIRT716590	hsa-miR-31-3p	Homo sapiens	PAX6	5080	Homo sapiens	HITS-CLIP	Functional MTI (Weak)	19536157
MIRT719138	hsa-miR-31-5p	Homo sapiens	DPYSL5	56896	Homo sapiens	HITS-CLIP	Functional MTI (Weak)	19536157
MIRT720757	hsa-miR-31-5p	Homo sapiens	FAM193A	8603	Homo sapiens	HITS-CLIP	Functional MTI (Weak)	19536157
MIRT722723	hsa-miR-31-5p	Homo sapiens	MCMBP	79892	Homo sapiens	HITS-CLIP	Functional MTI (Weak)	19536157
MIRT731271	hsa-miR-31-5p	Homo sapiens	E2F2	1870	Homo sapiens	Luciferase reporter assay//qRT-PCR//Western blot//Immunohistochemistry	Functional MTI	27174918
MIRT731898	hsa-miR-31-3p	Homo sapiens	NECTIN4	81607	Homo sapiens	Luciferase reporter assay//Western blot	Functional MTI	27507538
MIRT732442	hsa-miR-31-5p	Homo sapiens	XRCC5	7520	Homo sapiens	qRT-PCR//Luciferase reporter assay//Western blot	Functional MTI	25082302
MIRT732750	hsa-miR-31-5p	Homo sapiens	C1QTNF9	338872	Homo sapiens	Luciferase reporter assay//qRT-PCR//Western blot	Functional MTI	28348559
MIRT732984	hsa-miR-31-5p	Homo sapiens	DOCK1	1793	Homo sapiens	Luciferase reporter assay//qRT-PCR//Western blot	Functional MTI	26946516
MIRT733127	hsa-miR-31-5p	Homo sapiens	SMAD4	4089	Homo sapiens	Luciferase reporter assay//qRT-PCR//Western blot	Functional MTI	26494556
MIRT733128	hsa-miR-31-5p	Homo sapiens	SGPP2	130367	Homo sapiens	Luciferase reporter assay//qRT-PCR//Western blot	Functional MTI	26494556
MIRT733212	hsa-miR-31-5p	Homo sapiens	SOX4	6659	Homo sapiens	Chromatin Immunoprecipitation//Immunoprecipitaion//Luciferase reporter assay//qRT-PCR//Western blot	Functional MTI	25644061
MIRT733641	hsa-miR-31-5p	Homo sapiens	BAP1	8314	Homo sapiens	Luciferase reporter assay//qRT-PCR//Western blot	Functional MTI	26885612
MIRT733765	hsa-miR-31-5p	Homo sapiens	IL25	64806	Homo sapiens	Luciferase reporter assay//Western blot	Functional MTI	27901018
MIRT733860	hsa-miR-31-3p	Homo sapiens	SDHA	6389	Homo sapiens	Luciferase reporter assay//qRT-PCR//Western blot	Functional MTI	27346679
MIRT734193	hsa-miR-31-5p	Homo sapiens	SPRED1	161742	Homo sapiens	Luciferase reporter assay//qRT-PCR//Western blot	Functional MTI	26657862
MIRT734194	hsa-miR-31-5p	Homo sapiens	SPRED2	200734	Homo sapiens	Luciferase reporter assay//qRT-PCR//Western blot	Functional MTI	26657862
MIRT734195	hsa-miR-31-5p	Homo sapiens	SPRY1	10252	Homo sapiens	Luciferase reporter assay//qRT-PCR//Western blot	Functional MTI	26657862
MIRT734196	hsa-miR-31-5p	Homo sapiens	SPRY3	10251	Homo sapiens	Luciferase reporter assay//qRT-PCR//Western blot	Functional MTI	26657862
MIRT734198	hsa-miR-31-5p	Homo sapiens	SPRY4	81848	Homo sapiens	Luciferase reporter assay//qRT-PCR//Western blot	Functional MTI	26657862
MIRT734283	hsa-miR-31-5p	Homo sapiens	GNA13	10672	Homo sapiens	Luciferase reporter assay//qRT-PCR//Western blot	Functional MTI	25889182
MIRT734600	hsa-miR-31-5p	Homo sapiens	FOXO3	2309	Homo sapiens	ELISA//Immunofluorescence//Immunohistochemistry//Luciferase reporter assay//Microarray//qRT-PCR//Western blot	Functional MTI	27541266
MIRT734615	hsa-miR-31-3p	Homo sapiens	E2F2	1870	Homo sapiens	Luciferase reporter assay	Non-Functional MTI	26997445
MIRT734681	hsa-miR-31-5p	Homo sapiens	STMN1	3925	Homo sapiens	Luciferase reporter assay	Functional MTI	25897432
MIRT734964	hsa-miR-31-3p	Homo sapiens	DICER1	23405	Homo sapiens	qRT-PCR	Functional MTI (Weak)	25768283
MIRT735060	hsa-miR-31-5p	Homo sapiens	SLC1A2	6506	Homo sapiens	Immunohistochemistry//Luciferase reporter assay//qRT-PCR	Functional MTI	27995756
MIRT740178	hsa-miR-31-3p	Homo sapiens	BRWD1	54014	Homo sapiens	PAR-CLIP	Functional MTI (Weak)	26701625
MIRT740179	hsa-miR-31-3p	Homo sapiens	LMNB2	84823	Homo sapiens	PAR-CLIP	Functional MTI (Weak)	26701625
MIRT740489	hsa-miR-31-5p	Homo sapiens	ANKRD52	283373	Homo sapiens	PAR-CLIP	Functional MTI (Weak)	26701625
MIRT740490	hsa-miR-31-5p	Homo sapiens	AP2B1	163	Homo sapiens	PAR-CLIP	Functional MTI (Weak)	26701625
MIRT740491	hsa-miR-31-5p	Homo sapiens	CASKIN2	57513	Homo sapiens	PAR-CLIP	Functional MTI (Weak)	26701625
MIRT740492	hsa-miR-31-5p	Homo sapiens	EFNB1	1947	Homo sapiens	PAR-CLIP	Functional MTI (Weak)	26701625
MIRT740493	hsa-miR-31-5p	Homo sapiens	KLHDC10	23008	Homo sapiens	PAR-CLIP	Functional MTI (Weak)	26701625
MIRT740494	hsa-miR-31-5p	Homo sapiens	KMT2B	9757	Homo sapiens	PAR-CLIP	Functional MTI (Weak)	26701625
MIRT740495	hsa-miR-31-5p	Homo sapiens	MTSS1L	92154	Homo sapiens	PAR-CLIP	Functional MTI (Weak)	26701625
MIRT740496	hsa-miR-31-5p	Homo sapiens	NFE2L1	4779	Homo sapiens	PAR-CLIP	Functional MTI (Weak)	26701625
MIRT740497	hsa-miR-31-5p	Homo sapiens	NFIC	4782	Homo sapiens	PAR-CLIP	Functional MTI (Weak)	26701625
MIRT740498	hsa-miR-31-5p	Homo sapiens	NPM1	4869	Homo sapiens	PAR-CLIP	Functional MTI (Weak)	26701625
MIRT740499	hsa-miR-31-5p	Homo sapiens	PHLDA1	22822	Homo sapiens	PAR-CLIP	Functional MTI (Weak)	26701625
MIRT740500	hsa-miR-31-5p	Homo sapiens	PRRC2B	84726	Homo sapiens	PAR-CLIP	Functional MTI (Weak)	26701625
MIRT740501	hsa-miR-31-5p	Homo sapiens	RAB1B	81876	Homo sapiens	PAR-CLIP	Functional MTI (Weak)	26701625
MIRT740502	hsa-miR-31-5p	Homo sapiens	RAB5B	5869	Homo sapiens	PAR-CLIP	Functional MTI (Weak)	26701625
MIRT740503	hsa-miR-31-5p	Homo sapiens	RPL7L1	285855	Homo sapiens	PAR-CLIP	Functional MTI (Weak)	26701625
MIRT740504	hsa-miR-31-5p	Homo sapiens	SERTAD2	9792	Homo sapiens	PAR-CLIP	Functional MTI (Weak)	26701625
MIRT740505	hsa-miR-31-5p	Homo sapiens	SFN	2810	Homo sapiens	PAR-CLIP	Functional MTI (Weak)	26701625
MIRT740506	hsa-miR-31-5p	Homo sapiens	VPS26B	112936	Homo sapiens	PAR-CLIP	Functional MTI (Weak)	26701625
MIRT764978	hsa-miR-31-3p	Homo sapiens	DNAJB4	11080	Homo sapiens	PAR-CLIP	Functional MTI (Weak)	27292025
MIRT764979	hsa-miR-31-3p	Homo sapiens	ZNF614	80110	Homo sapiens	PAR-CLIP	Functional MTI (Weak)	27292025
MIRT765097	hsa-miR-31-5p	Homo sapiens	FOXJ3	22887	Homo sapiens	PAR-CLIP	Functional MTI (Weak)	27292025
MIRT765098	hsa-miR-31-5p	Homo sapiens	GIGYF1	64599	Homo sapiens	PAR-CLIP	Functional MTI (Weak)	27292025
MIRT765099	hsa-miR-31-5p	Homo sapiens	MAGEA12	4111	Homo sapiens	PAR-CLIP	Functional MTI (Weak)	27292025
MIRT765100	hsa-miR-31-5p	Homo sapiens	MAGEA3	4102	Homo sapiens	PAR-CLIP	Functional MTI (Weak)	27292025
MIRT765101	hsa-miR-31-5p	Homo sapiens	MAGEA6	4105	Homo sapiens	PAR-CLIP	Functional MTI (Weak)	27292025
MIRT765102	hsa-miR-31-5p	Homo sapiens	OTUD4	54726	Homo sapiens	PAR-CLIP	Functional MTI (Weak)	27292025
MIRT765103	hsa-miR-31-5p	Homo sapiens	PLAGL2	5326	Homo sapiens	PAR-CLIP	Functional MTI (Weak)	27292025
MIRT765104	hsa-miR-31-5p	Homo sapiens	RASA4	10156	Homo sapiens	PAR-CLIP	Functional MTI (Weak)	27292025
MIRT765105	hsa-miR-31-5p	Homo sapiens	TAPBP	6892	Homo sapiens	PAR-CLIP	Functional MTI (Weak)	27292025
MIRT765106	hsa-miR-31-5p	Homo sapiens	TMEM9	252839	Homo sapiens	PAR-CLIP	Functional MTI (Weak)	27292025
MIRT765107	hsa-miR-31-5p	Homo sapiens	ZBTB39	9880	Homo sapiens	PAR-CLIP	Functional MTI (Weak)	27292025
MIRT784633	hsa-miR-31-3p	Homo sapiens	NUCB1	4924	Homo sapiens	HITS-CLIP	Functional MTI (Weak)	27418678
MIRT784704	hsa-miR-31-5p	Homo sapiens	C17orf99	100141515	Homo sapiens	HITS-CLIP	Functional MTI (Weak)	27418678
MIRT784705	hsa-miR-31-5p	Homo sapiens	TMEM182	130827	Homo sapiens	HITS-CLIP	Functional MTI (Weak)	27418678

## Sheet: Table S6
Table S6. List of miR-423-5p target genes derived from miRWalk and miRTarBase
miRTarBase ID	miRNA	Species (miRNA)	Target Gene	Target Gene (Entrez Gene ID)	Species (Target Gene)	Experiments	Support Type	References (PMID)
MIRT038011	hsa-miR-423-5p	Homo sapiens	RABAC1	10567	Homo sapiens	CLASH	Functional MTI (Weak)	23622248
MIRT038012	hsa-miR-423-5p	Homo sapiens	NMD3	51068	Homo sapiens	CLASH	Functional MTI (Weak)	23622248
MIRT038013	hsa-miR-423-5p	Homo sapiens	YWHAZ	7534	Homo sapiens	CLASH	Functional MTI (Weak)	23622248
MIRT038014	hsa-miR-423-5p	Homo sapiens	RGPD2	729857	Homo sapiens	CLASH	Functional MTI (Weak)	23622248
MIRT038015	hsa-miR-423-5p	Homo sapiens	TSPYL6	388951	Homo sapiens	CLASH	Functional MTI (Weak)	23622248
MIRT038016	hsa-miR-423-5p	Homo sapiens	HIST2H2BE	8349	Homo sapiens	CLASH	Functional MTI (Weak)	23622248
MIRT038017	hsa-miR-423-5p	Homo sapiens	USP6	9098	Homo sapiens	CLASH	Functional MTI (Weak)	23622248
MIRT038018	hsa-miR-423-5p	Homo sapiens	PGAM4	441531	Homo sapiens	CLASH	Functional MTI (Weak)	23622248
MIRT038018	hsa-miR-423-5p	Homo sapiens	PGAM4	441531	Homo sapiens	PAR-CLIP	Functional MTI (Weak)	23592263
MIRT038018	hsa-miR-423-5p	Homo sapiens	PGAM4	441531	Homo sapiens	PAR-CLIP	Functional MTI (Weak)	26701625
MIRT038019	hsa-miR-423-5p	Homo sapiens	DIP2A	23181	Homo sapiens	CLASH	Functional MTI (Weak)	23622248
MIRT038020	hsa-miR-423-5p	Homo sapiens	NOS1AP	9722	Homo sapiens	CLASH	Functional MTI (Weak)	23622248
MIRT038020	hsa-miR-423-5p	Homo sapiens	NOS1AP	9722	Homo sapiens	PAR-CLIP	Functional MTI (Weak)	23592263
MIRT038021	hsa-miR-423-5p	Homo sapiens	IGDCC4	57722	Homo sapiens	CLASH	Functional MTI (Weak)	23622248
MIRT038022	hsa-miR-423-5p	Homo sapiens	RC3H1	149041	Homo sapiens	CLASH	Functional MTI (Weak)	23622248
MIRT038023	hsa-miR-423-5p	Homo sapiens	KIF1A	547	Homo sapiens	CLASH	Functional MTI (Weak)	23622248
MIRT038024	hsa-miR-423-5p	Homo sapiens	SRSF11	9295	Homo sapiens	CLASH	Functional MTI (Weak)	23622248
MIRT038025	hsa-miR-423-5p	Homo sapiens	BCLAF1	9774	Homo sapiens	CLASH	Functional MTI (Weak)	23622248
MIRT038026	hsa-miR-423-5p	Homo sapiens	RPS15A	6210	Homo sapiens	CLASH	Functional MTI (Weak)	23622248
MIRT038027	hsa-miR-423-5p	Homo sapiens	CCNI	10983	Homo sapiens	CLASH	Functional MTI (Weak)	23622248
MIRT038028	hsa-miR-423-5p	Homo sapiens	GDF11	10220	Homo sapiens	CLASH	Functional MTI (Weak)	23622248
MIRT038029	hsa-miR-423-5p	Homo sapiens	RTL8C	8933	Homo sapiens	CLASH	Functional MTI (Weak)	23622248
MIRT038030	hsa-miR-423-5p	Homo sapiens	NME2	4831	Homo sapiens	CLASH	Functional MTI (Weak)	23622248
MIRT038031	hsa-miR-423-5p	Homo sapiens	COX1	4512	Homo sapiens	CLASH	Functional MTI (Weak)	23622248
MIRT038032	hsa-miR-423-5p	Homo sapiens	ARPC1A	10552	Homo sapiens	CLASH	Functional MTI (Weak)	23622248
MIRT038033	hsa-miR-423-5p	Homo sapiens	MYBL2	4605	Homo sapiens	CLASH	Functional MTI (Weak)	23622248
MIRT038033	hsa-miR-423-5p	Homo sapiens	MYBL2	4605	Homo sapiens	PAR-CLIP	Functional MTI (Weak)	27292025
MIRT038034	hsa-miR-423-5p	Homo sapiens	ND5	4540	Homo sapiens	CLASH	Functional MTI (Weak)	23622248
MIRT038035	hsa-miR-423-5p	Homo sapiens	NDE1	54820	Homo sapiens	CLASH	Functional MTI (Weak)	23622248
MIRT038036	hsa-miR-423-5p	Homo sapiens	CDKN2A	1029	Homo sapiens	CLASH	Functional MTI (Weak)	23622248
MIRT038037	hsa-miR-423-5p	Homo sapiens	TDRKH	11022	Homo sapiens	CLASH	Functional MTI (Weak)	23622248
MIRT038038	hsa-miR-423-5p	Homo sapiens	AKAP13	11214	Homo sapiens	CLASH	Functional MTI (Weak)	23622248
MIRT038039	hsa-miR-423-5p	Homo sapiens	RPS10	6204	Homo sapiens	CLASH	Functional MTI (Weak)	23622248
MIRT038040	hsa-miR-423-5p	Homo sapiens	PRPF38B	55119	Homo sapiens	CLASH	Functional MTI (Weak)	23622248
MIRT038041	hsa-miR-423-5p	Homo sapiens	PPIAL4G	644591	Homo sapiens	CLASH	Functional MTI (Weak)	23622248
MIRT038042	hsa-miR-423-5p	Homo sapiens	MRPL34	64981	Homo sapiens	CLASH	Functional MTI (Weak)	23622248
MIRT038043	hsa-miR-423-5p	Homo sapiens	NDRG1	10397	Homo sapiens	CLASH	Functional MTI (Weak)	23622248
MIRT038044	hsa-miR-423-5p	Homo sapiens	ZBTB34	403341	Homo sapiens	CLASH	Functional MTI (Weak)	23622248
MIRT038045	hsa-miR-423-5p	Homo sapiens	ATP6	4508	Homo sapiens	CLASH	Functional MTI (Weak)	23622248
MIRT038046	hsa-miR-423-5p	Homo sapiens	ZFP36L1	677	Homo sapiens	CLASH	Functional MTI (Weak)	23622248
MIRT038047	hsa-miR-423-5p	Homo sapiens	COQ6	51004	Homo sapiens	CLASH	Functional MTI (Weak)	23622248
MIRT038048	hsa-miR-423-5p	Homo sapiens	EPM2AIP1	9852	Homo sapiens	CLASH	Functional MTI (Weak)	23622248
MIRT038049	hsa-miR-423-5p	Homo sapiens	REPS1	85021	Homo sapiens	CLASH	Functional MTI (Weak)	23622248
MIRT038050	hsa-miR-423-5p	Homo sapiens	AAR2	25980	Homo sapiens	CLASH	Functional MTI (Weak)	23622248
MIRT038051	hsa-miR-423-5p	Homo sapiens	PPIA	5478	Homo sapiens	CLASH	Functional MTI (Weak)	23622248
MIRT038052	hsa-miR-423-5p	Homo sapiens	MKNK2	2872	Homo sapiens	CLASH	Functional MTI (Weak)	23622248
MIRT038052	hsa-miR-423-5p	Homo sapiens	MKNK2	2872	Homo sapiens	PAR-CLIP	Functional MTI (Weak)	23592263
MIRT038052	hsa-miR-423-5p	Homo sapiens	MKNK2	2872	Homo sapiens	PAR-CLIP	Functional MTI (Weak)	24398324
MIRT038052	hsa-miR-423-5p	Homo sapiens	MKNK2	2872	Homo sapiens	PAR-CLIP	Functional MTI (Weak)	22012620
MIRT038052	hsa-miR-423-5p	Homo sapiens	MKNK2	2872	Homo sapiens	PAR-CLIP	Functional MTI (Weak)	27292025
MIRT038053	hsa-miR-423-5p	Homo sapiens	DDX21	9188	Homo sapiens	CLASH	Functional MTI (Weak)	23622248
MIRT038054	hsa-miR-423-5p	Homo sapiens	SLC6A6	6533	Homo sapiens	CLASH	Functional MTI (Weak)	23622248
MIRT038055	hsa-miR-423-5p	Homo sapiens	RPS2	6187	Homo sapiens	CLASH	Functional MTI (Weak)	23622248
MIRT038056	hsa-miR-423-5p	Homo sapiens	CSTB	1476	Homo sapiens	CLASH	Functional MTI (Weak)	23622248
MIRT038057	hsa-miR-423-5p	Homo sapiens	ABCC5	10057	Homo sapiens	CLASH	Functional MTI (Weak)	23622248
MIRT038057	hsa-miR-423-5p	Homo sapiens	ABCC5	10057	Homo sapiens	PAR-CLIP	Functional MTI (Weak)	23592263
MIRT038057	hsa-miR-423-5p	Homo sapiens	ABCC5	10057	Homo sapiens	PAR-CLIP	Functional MTI (Weak)	24398324
MIRT038058	hsa-miR-423-5p	Homo sapiens	PAK1	5058	Homo sapiens	CLASH	Functional MTI (Weak)	23622248
MIRT038059	hsa-miR-423-5p	Homo sapiens	ERRFI1	54206	Homo sapiens	CLASH	Functional MTI (Weak)	23622248
MIRT038060	hsa-miR-423-5p	Homo sapiens	CEACAM6	4680	Homo sapiens	CLASH	Functional MTI (Weak)	23622248
MIRT038061	hsa-miR-423-5p	Homo sapiens	FHOD1	29109	Homo sapiens	CLASH	Functional MTI (Weak)	23622248
MIRT038062	hsa-miR-423-5p	Homo sapiens	LMNB2	84823	Homo sapiens	CLASH	Functional MTI (Weak)	23622248
MIRT038062	hsa-miR-423-5p	Homo sapiens	LMNB2	84823	Homo sapiens	PAR-CLIP	Functional MTI (Weak)	26701625
MIRT038063	hsa-miR-423-5p	Homo sapiens	NECAP1	25977	Homo sapiens	CLASH	Functional MTI (Weak)	23622248
MIRT038064	hsa-miR-423-5p	Homo sapiens	NPLOC4	55666	Homo sapiens	CLASH	Functional MTI (Weak)	23622248
MIRT038065	hsa-miR-423-5p	Homo sapiens	PMPCA	23203	Homo sapiens	CLASH	Functional MTI (Weak)	23622248
MIRT038066	hsa-miR-423-5p	Homo sapiens	C12orf10	60314	Homo sapiens	CLASH	Functional MTI (Weak)	23622248
MIRT038067	hsa-miR-423-5p	Homo sapiens	DDX54	79039	Homo sapiens	CLASH	Functional MTI (Weak)	23622248
MIRT038068	hsa-miR-423-5p	Homo sapiens	VAC14	55697	Homo sapiens	CLASH	Functional MTI (Weak)	23622248
MIRT038069	hsa-miR-423-5p	Homo sapiens	RUNX1	861	Homo sapiens	CLASH	Functional MTI (Weak)	23622248
MIRT038070	hsa-miR-423-5p	Homo sapiens	FAM98A	25940	Homo sapiens	CLASH	Functional MTI (Weak)	23622248
MIRT038071	hsa-miR-423-5p	Homo sapiens	EPN1	29924	Homo sapiens	CLASH	Functional MTI (Weak)	23622248
MIRT038072	hsa-miR-423-5p	Homo sapiens	TMUB1	83590	Homo sapiens	CLASH	Functional MTI (Weak)	23622248
MIRT038073	hsa-miR-423-5p	Homo sapiens	UBE2L3	7332	Homo sapiens	CLASH	Functional MTI (Weak)	23622248
MIRT038074	hsa-miR-423-5p	Homo sapiens	FAM110B	90362	Homo sapiens	CLASH	Functional MTI (Weak)	23622248
MIRT038075	hsa-miR-423-5p	Homo sapiens	MICALL1	85377	Homo sapiens	CLASH	Functional MTI (Weak)	23622248
MIRT038076	hsa-miR-423-5p	Homo sapiens	PNRC1	10957	Homo sapiens	CLASH	Functional MTI (Weak)	23622248
MIRT038077	hsa-miR-423-5p	Homo sapiens	DLX5	1749	Homo sapiens	CLASH	Functional MTI (Weak)	23622248
MIRT038078	hsa-miR-423-5p	Homo sapiens	ZNF655	79027	Homo sapiens	CLASH	Functional MTI (Weak)	23622248
MIRT038079	hsa-miR-423-5p	Homo sapiens	FAAH	2166	Homo sapiens	CLASH	Functional MTI (Weak)	23622248
MIRT038080	hsa-miR-423-5p	Homo sapiens	ATN1	1822	Homo sapiens	CLASH	Functional MTI (Weak)	23622248
MIRT038081	hsa-miR-423-5p	Homo sapiens	ATP6V1E1	529	Homo sapiens	CLASH	Functional MTI (Weak)	23622248
MIRT038081	hsa-miR-423-5p	Homo sapiens	ATP6V1E1	529	Homo sapiens	PAR-CLIP	Functional MTI (Weak)	27292025
MIRT038082	hsa-miR-423-5p	Homo sapiens	SLC9A3R1	9368	Homo sapiens	CLASH	Functional MTI (Weak)	23622248
MIRT038083	hsa-miR-423-5p	Homo sapiens	NOLC1	9221	Homo sapiens	CLASH	Functional MTI (Weak)	23622248
MIRT038084	hsa-miR-423-5p	Homo sapiens	PLCB1	23236	Homo sapiens	CLASH	Functional MTI (Weak)	23622248
MIRT038085	hsa-miR-423-5p	Homo sapiens	SQSTM1	8878	Homo sapiens	CLASH	Functional MTI (Weak)	23622248
MIRT038086	hsa-miR-423-5p	Homo sapiens	CLSTN1	22883	Homo sapiens	CLASH	Functional MTI (Weak)	23622248
MIRT038087	hsa-miR-423-5p	Homo sapiens	ULK1	8408	Homo sapiens	CLASH	Functional MTI (Weak)	23622248
MIRT038088	hsa-miR-423-5p	Homo sapiens	ATP2B4	493	Homo sapiens	CLASH	Functional MTI (Weak)	23622248
MIRT038089	hsa-miR-423-5p	Homo sapiens	EPB41	2035	Homo sapiens	CLASH	Functional MTI (Weak)	23622248
MIRT038090	hsa-miR-423-5p	Homo sapiens	HIST1H1C	3006	Homo sapiens	CLASH	Functional MTI (Weak)	23622248
MIRT038091	hsa-miR-423-5p	Homo sapiens	GPAT4	137964	Homo sapiens	CLASH	Functional MTI (Weak)	23622248
MIRT038092	hsa-miR-423-5p	Homo sapiens	TPGS2	25941	Homo sapiens	CLASH	Functional MTI (Weak)	23622248
MIRT038093	hsa-miR-423-5p	Homo sapiens	FKBP4	2288	Homo sapiens	CLASH	Functional MTI (Weak)	23622248
MIRT038094	hsa-miR-423-5p	Homo sapiens	GNG12	55970	Homo sapiens	CLASH	Functional MTI (Weak)	23622248
MIRT038095	hsa-miR-423-5p	Homo sapiens	RPS9	6203	Homo sapiens	CLASH	Functional MTI (Weak)	23622248
MIRT038096	hsa-miR-423-5p	Homo sapiens	RPL18A	6142	Homo sapiens	CLASH	Functional MTI (Weak)	23622248
MIRT038097	hsa-miR-423-5p	Homo sapiens	CCND2	894	Homo sapiens	CLASH	Functional MTI (Weak)	23622248
MIRT038098	hsa-miR-423-5p	Homo sapiens	PCBP1	5093	Homo sapiens	CLASH	Functional MTI (Weak)	23622248
MIRT038099	hsa-miR-423-5p	Homo sapiens	AP3M1	26985	Homo sapiens	CLASH	Functional MTI (Weak)	23622248
MIRT038100	hsa-miR-423-5p	Homo sapiens	PDPK1	5170	Homo sapiens	CLASH	Functional MTI (Weak)	23622248
MIRT038101	hsa-miR-423-5p	Homo sapiens	WBP2	23558	Homo sapiens	CLASH	Functional MTI (Weak)	23622248
MIRT038102	hsa-miR-423-5p	Homo sapiens	CLSPN	63967	Homo sapiens	CLASH	Functional MTI (Weak)	23622248
MIRT038103	hsa-miR-423-5p	Homo sapiens	PTTG1	9232	Homo sapiens	CLASH	Functional MTI (Weak)	23622248
MIRT038104	hsa-miR-423-5p	Homo sapiens	GGA3	23163	Homo sapiens	CLASH	Functional MTI (Weak)	23622248
MIRT038105	hsa-miR-423-5p	Homo sapiens	GAPDH	2597	Homo sapiens	CLASH	Functional MTI (Weak)	23622248
MIRT038106	hsa-miR-423-5p	Homo sapiens	ARHGDIA	396	Homo sapiens	CLASH	Functional MTI (Weak)	23622248
MIRT038107	hsa-miR-423-5p	Homo sapiens	KCTD2	23510	Homo sapiens	CLASH	Functional MTI (Weak)	23622248
MIRT038108	hsa-miR-423-5p	Homo sapiens	RNF139	11236	Homo sapiens	CLASH	Functional MTI (Weak)	23622248
MIRT038109	hsa-miR-423-5p	Homo sapiens	ARHGAP32	9743	Homo sapiens	CLASH	Functional MTI (Weak)	23622248
MIRT038110	hsa-miR-423-5p	Homo sapiens	HIST1H2BK	85236	Homo sapiens	CLASH	Functional MTI (Weak)	23622248
MIRT038111	hsa-miR-423-5p	Homo sapiens	SAR1B	51128	Homo sapiens	CLASH	Functional MTI (Weak)	23622248
MIRT038112	hsa-miR-423-5p	Homo sapiens	PA2G4	5036	Homo sapiens	CLASH	Functional MTI (Weak)	23622248
MIRT038113	hsa-miR-423-5p	Homo sapiens	UBE2D3	7323	Homo sapiens	CLASH	Functional MTI (Weak)	23622248
MIRT038114	hsa-miR-423-5p	Homo sapiens	GTPBP1	9567	Homo sapiens	CLASH	Functional MTI (Weak)	23622248
MIRT038115	hsa-miR-423-5p	Homo sapiens	HIST2H2BF	440689	Homo sapiens	CLASH	Functional MTI (Weak)	23622248
MIRT038116	hsa-miR-423-5p	Homo sapiens	NUTM1	256646	Homo sapiens	CLASH	Functional MTI (Weak)	23622248
MIRT038117	hsa-miR-423-5p	Homo sapiens	COPS7A	50813	Homo sapiens	CLASH	Functional MTI (Weak)	23622248
MIRT038118	hsa-miR-423-5p	Homo sapiens	POLR3H	171568	Homo sapiens	CLASH	Functional MTI (Weak)	23622248
MIRT038119	hsa-miR-423-5p	Homo sapiens	HIST1H1E	3008	Homo sapiens	CLASH	Functional MTI (Weak)	23622248
MIRT038120	hsa-miR-423-5p	Homo sapiens	NFKB2	4791	Homo sapiens	CLASH	Functional MTI (Weak)	23622248
MIRT038121	hsa-miR-423-5p	Homo sapiens	SLC7A2	6542	Homo sapiens	CLASH	Functional MTI (Weak)	23622248
MIRT038122	hsa-miR-423-5p	Homo sapiens	TIMP3	7078	Homo sapiens	CLASH	Functional MTI (Weak)	23622248
MIRT038123	hsa-miR-423-5p	Homo sapiens	PTMA	5757	Homo sapiens	CLASH	Functional MTI (Weak)	23622248
MIRT038124	hsa-miR-423-5p	Homo sapiens	CSDE1	7812	Homo sapiens	CLASH	Functional MTI (Weak)	23622248
MIRT038125	hsa-miR-423-5p	Homo sapiens	CD81	975	Homo sapiens	CLASH	Functional MTI (Weak)	23622248
MIRT038126	hsa-miR-423-5p	Homo sapiens	CCNF	899	Homo sapiens	CLASH	Functional MTI (Weak)	23622248
MIRT038127	hsa-miR-423-5p	Homo sapiens	HNRNPUL1	11100	Homo sapiens	CLASH	Functional MTI (Weak)	23622248
MIRT038128	hsa-miR-423-5p	Homo sapiens	RCE1	9986	Homo sapiens	CLASH	Functional MTI (Weak)	23622248
MIRT038129	hsa-miR-423-5p	Homo sapiens	FAM83H	286077	Homo sapiens	CLASH	Functional MTI (Weak)	23622248
MIRT038130	hsa-miR-423-5p	Homo sapiens	HES4	57801	Homo sapiens	CLASH	Functional MTI (Weak)	23622248
MIRT038131	hsa-miR-423-5p	Homo sapiens	FAM189B	10712	Homo sapiens	CLASH	Functional MTI (Weak)	23622248
MIRT038131	hsa-miR-423-5p	Homo sapiens	FAM189B	10712	Homo sapiens	HITS-CLIP	Functional MTI (Weak)	23313552
MIRT038132	hsa-miR-423-5p	Homo sapiens	SLC48A1	55652	Homo sapiens	CLASH	Functional MTI (Weak)	23622248
MIRT038133	hsa-miR-423-5p	Homo sapiens	SNX8	29886	Homo sapiens	CLASH	Functional MTI (Weak)	23622248
MIRT038134	hsa-miR-423-5p	Homo sapiens	ZYX	7791	Homo sapiens	CLASH	Functional MTI (Weak)	23622248
MIRT038135	hsa-miR-423-5p	Homo sapiens	DRAP1	10589	Homo sapiens	CLASH	Functional MTI (Weak)	23622248
MIRT038136	hsa-miR-423-5p	Homo sapiens	TEX2	55852	Homo sapiens	CLASH	Functional MTI (Weak)	23622248
MIRT038137	hsa-miR-423-5p	Homo sapiens	C15orf39	56905	Homo sapiens	CLASH	Functional MTI (Weak)	23622248
MIRT038138	hsa-miR-423-5p	Homo sapiens	LRCH4	4034	Homo sapiens	CLASH	Functional MTI (Weak)	23622248
MIRT038139	hsa-miR-423-5p	Homo sapiens	CHD8	57680	Homo sapiens	CLASH	Functional MTI (Weak)	23622248
MIRT038140	hsa-miR-423-5p	Homo sapiens	MYC	4609	Homo sapiens	CLASH	Functional MTI (Weak)	23622248
MIRT038141	hsa-miR-423-5p	Homo sapiens	TRIM28	10155	Homo sapiens	CLASH	Functional MTI (Weak)	23622248
MIRT038142	hsa-miR-423-5p	Homo sapiens	SELENON	57190	Homo sapiens	CLASH	Functional MTI (Weak)	23622248
MIRT038143	hsa-miR-423-5p	Homo sapiens	MIER2	54531	Homo sapiens	CLASH	Functional MTI (Weak)	23622248
MIRT038144	hsa-miR-423-5p	Homo sapiens	HOXA7	3204	Homo sapiens	CLASH	Functional MTI (Weak)	23622248
MIRT038145	hsa-miR-423-5p	Homo sapiens	PRRC2A	7916	Homo sapiens	CLASH	Functional MTI (Weak)	23622248
MIRT038146	hsa-miR-423-5p	Homo sapiens	SRP54	6729	Homo sapiens	CLASH	Functional MTI (Weak)	23622248
MIRT038147	hsa-miR-423-5p	Homo sapiens	PABPC1	26986	Homo sapiens	CLASH	Functional MTI (Weak)	23622248
MIRT038148	hsa-miR-423-5p	Homo sapiens	SRM	6723	Homo sapiens	CLASH	Functional MTI (Weak)	23622248
MIRT038148	hsa-miR-423-5p	Homo sapiens	SRM	6723	Homo sapiens	PAR-CLIP	Functional MTI (Weak)	23446348
MIRT038148	hsa-miR-423-5p	Homo sapiens	SRM	6723	Homo sapiens	PAR-CLIP	Functional MTI (Weak)	21572407
MIRT038148	hsa-miR-423-5p	Homo sapiens	SRM	6723	Homo sapiens	PAR-CLIP	Functional MTI (Weak)	20371350
MIRT038148	hsa-miR-423-5p	Homo sapiens	SRM	6723	Homo sapiens	PAR-CLIP	Functional MTI (Weak)	26701625
MIRT038149	hsa-miR-423-5p	Homo sapiens	GTF2F1	2962	Homo sapiens	CLASH	Functional MTI (Weak)	23622248
MIRT038150	hsa-miR-423-5p	Homo sapiens	HIPK2	28996	Homo sapiens	CLASH	Functional MTI (Weak)	23622248
MIRT038151	hsa-miR-423-5p	Homo sapiens	NEDD4L	23327	Homo sapiens	CLASH	Functional MTI (Weak)	23622248
MIRT038152	hsa-miR-423-5p	Homo sapiens	COPZ1	22818	Homo sapiens	CLASH	Functional MTI (Weak)	23622248
MIRT038153	hsa-miR-423-5p	Homo sapiens	GLUL	2752	Homo sapiens	CLASH	Functional MTI (Weak)	23622248
MIRT038154	hsa-miR-423-5p	Homo sapiens	PPARGC1B	133522	Homo sapiens	CLASH	Functional MTI (Weak)	23622248
MIRT038155	hsa-miR-423-5p	Homo sapiens	PKM	5315	Homo sapiens	CLASH	Functional MTI (Weak)	23622248
MIRT038156	hsa-miR-423-5p	Homo sapiens	MTCH2	23788	Homo sapiens	CLASH	Functional MTI (Weak)	23622248
MIRT038157	hsa-miR-423-5p	Homo sapiens	ACTG1	71	Homo sapiens	CLASH	Functional MTI (Weak)	23622248
MIRT038158	hsa-miR-423-5p	Homo sapiens	MTMR3	8897	Homo sapiens	CLASH	Functional MTI (Weak)	23622248
MIRT038159	hsa-miR-423-5p	Homo sapiens	ARL6IP1	23204	Homo sapiens	CLASH	Functional MTI (Weak)	23622248
MIRT038160	hsa-miR-423-5p	Homo sapiens	DDX24	57062	Homo sapiens	CLASH	Functional MTI (Weak)	23622248
MIRT038161	hsa-miR-423-5p	Homo sapiens	TUBB	203068	Homo sapiens	CLASH	Functional MTI (Weak)	23622248
MIRT038162	hsa-miR-423-5p	Homo sapiens	NSD1	64324	Homo sapiens	CLASH	Functional MTI (Weak)	23622248
MIRT038162	hsa-miR-423-5p	Homo sapiens	NSD1	64324	Homo sapiens	PAR-CLIP	Functional MTI (Weak)	24398324
MIRT038163	hsa-miR-423-5p	Homo sapiens	PAX2	5076	Homo sapiens	CLASH	Functional MTI (Weak)	23622248
MIRT038163	hsa-miR-423-5p	Homo sapiens	PAX2	5076	Homo sapiens	PAR-CLIP	Functional MTI (Weak)	23592263
MIRT038164	hsa-miR-423-5p	Homo sapiens	ATP5B	506	Homo sapiens	CLASH	Functional MTI (Weak)	23622248
MIRT038165	hsa-miR-423-5p	Homo sapiens	CEBPB	1051	Homo sapiens	CLASH	Functional MTI (Weak)	23622248
MIRT038165	hsa-miR-423-5p	Homo sapiens	CEBPB	1051	Homo sapiens	PAR-CLIP	Functional MTI (Weak)	26701625
MIRT038166	hsa-miR-423-5p	Homo sapiens	YARS	8565	Homo sapiens	CLASH	Functional MTI (Weak)	23622248
MIRT038167	hsa-miR-423-5p	Homo sapiens	STRIP2	57464	Homo sapiens	CLASH	Functional MTI (Weak)	23622248
MIRT038168	hsa-miR-423-5p	Homo sapiens	KCTD15	79047	Homo sapiens	CLASH	Functional MTI (Weak)	23622248
MIRT038169	hsa-miR-423-5p	Homo sapiens	RPL23A	6147	Homo sapiens	CLASH	Functional MTI (Weak)	23622248
MIRT038170	hsa-miR-423-5p	Homo sapiens	MFGE8	4240	Homo sapiens	CLASH	Functional MTI (Weak)	23622248
MIRT038171	hsa-miR-423-5p	Homo sapiens	SF3B3	23450	Homo sapiens	CLASH	Functional MTI (Weak)	23622248
MIRT038171	hsa-miR-423-5p	Homo sapiens	SF3B3	23450	Homo sapiens	PAR-CLIP	Functional MTI (Weak)	23446348
MIRT038171	hsa-miR-423-5p	Homo sapiens	SF3B3	23450	Homo sapiens	PAR-CLIP	Functional MTI (Weak)	21572407
MIRT038172	hsa-miR-423-5p	Homo sapiens	RPL10	6134	Homo sapiens	CLASH	Functional MTI (Weak)	23622248
MIRT038173	hsa-miR-423-5p	Homo sapiens	SALL1	6299	Homo sapiens	CLASH	Functional MTI (Weak)	23622248
MIRT038174	hsa-miR-423-5p	Homo sapiens	BCCIP	56647	Homo sapiens	CLASH	Functional MTI (Weak)	23622248
MIRT038175	hsa-miR-423-5p	Homo sapiens	PSMD6	9861	Homo sapiens	CLASH	Functional MTI (Weak)	23622248
MIRT038176	hsa-miR-423-5p	Homo sapiens	MED28	80306	Homo sapiens	CLASH	Functional MTI (Weak)	23622248
MIRT038176	hsa-miR-423-5p	Homo sapiens	MED28	80306	Homo sapiens	PAR-CLIP	Functional MTI (Weak)	23446348
MIRT038177	hsa-miR-423-5p	Homo sapiens	TLNRD1	59274	Homo sapiens	CLASH	Functional MTI (Weak)	23622248
MIRT038178	hsa-miR-423-5p	Homo sapiens	DAG1	1605	Homo sapiens	CLASH	Functional MTI (Weak)	23622248
MIRT053601	hsa-miR-423-5p	Homo sapiens	TFF1	7031	Homo sapiens	Luciferase reporter assay//qRT-PCR//Western blot	Functional MTI	24486742
MIRT060312	hsa-miR-423-5p	Homo sapiens	RPS6KA4	8986	Homo sapiens	PAR-CLIP	Functional MTI (Weak)	23592263
MIRT113259	hsa-miR-423-5p	Homo sapiens	TMBIM6	7009	Homo sapiens	PAR-CLIP	Functional MTI (Weak)	23446348
MIRT246175	hsa-miR-423-5p	Homo sapiens	TXNIP	10628	Homo sapiens	PAR-CLIP	Functional MTI (Weak)	24398324
MIRT246175	hsa-miR-423-5p	Homo sapiens	TXNIP	10628	Homo sapiens	PAR-CLIP	Functional MTI (Weak)	23446348
MIRT246175	hsa-miR-423-5p	Homo sapiens	TXNIP	10628	Homo sapiens	PAR-CLIP	Functional MTI (Weak)	20371350
MIRT253003	hsa-miR-423-5p	Homo sapiens	CALM3	808	Homo sapiens	PAR-CLIP	Functional MTI (Weak)	23446348
MIRT253003	hsa-miR-423-5p	Homo sapiens	CALM3	808	Homo sapiens	PAR-CLIP	Functional MTI (Weak)	26701625
MIRT254645	hsa-miR-423-5p	Homo sapiens	NF2	4771	Homo sapiens	PAR-CLIP	Functional MTI (Weak)	20371350
MIRT283307	hsa-miR-423-5p	Homo sapiens	UBFD1	56061	Homo sapiens	PAR-CLIP	Functional MTI (Weak)	23592263
MIRT283307	hsa-miR-423-5p	Homo sapiens	UBFD1	56061	Homo sapiens	PAR-CLIP	Functional MTI (Weak)	20371350
MIRT348822	hsa-miR-423-5p	Homo sapiens	U2AF2	11338	Homo sapiens	PAR-CLIP	Functional MTI (Weak)	23592263
MIRT348822	hsa-miR-423-5p	Homo sapiens	U2AF2	11338	Homo sapiens	PAR-CLIP	Functional MTI (Weak)	26701625
MIRT369280	hsa-miR-423-5p	Homo sapiens	ITPRIPL2	162073	Homo sapiens	HITS-CLIP	Functional MTI (Weak)	23313552
MIRT448590	hsa-miR-423-5p	Homo sapiens	PCP4L1	654790	Homo sapiens	PAR-CLIP	Functional MTI (Weak)	22100165
MIRT449933	hsa-miR-423-5p	Homo sapiens	TPST2	8459	Homo sapiens	PAR-CLIP	Functional MTI (Weak)	22100165
MIRT451072	hsa-miR-423-5p	Homo sapiens	PNMA8B	57469	Homo sapiens	PAR-CLIP	Functional MTI (Weak)	23592263
MIRT451722	hsa-miR-423-5p	Homo sapiens	OLR1	4973	Homo sapiens	PAR-CLIP	Functional MTI (Weak)	23592263
MIRT451796	hsa-miR-423-5p	Homo sapiens	TLR5	7100	Homo sapiens	PAR-CLIP	Functional MTI (Weak)	23592263
MIRT454761	hsa-miR-423-5p	Homo sapiens	PFKFB3	5209	Homo sapiens	PAR-CLIP	Functional MTI (Weak)	23592263
MIRT454761	hsa-miR-423-5p	Homo sapiens	PFKFB3	5209	Homo sapiens	PAR-CLIP	Functional MTI (Weak)	26701625
MIRT454905	hsa-miR-423-5p	Homo sapiens	SEPT8	23176	Homo sapiens	PAR-CLIP	Functional MTI (Weak)	23592263
MIRT454905	hsa-miR-423-5p	Homo sapiens	SEPT8	23176	Homo sapiens	PAR-CLIP	Functional MTI (Weak)	24398324
MIRT454905	hsa-miR-423-5p	Homo sapiens	SEPT8	23176	Homo sapiens	PAR-CLIP	Functional MTI (Weak)	23446348
MIRT454905	hsa-miR-423-5p	Homo sapiens	SEPT8	23176	Homo sapiens	PAR-CLIP	Functional MTI (Weak)	22012620
MIRT454905	hsa-miR-423-5p	Homo sapiens	SEPT8	23176	Homo sapiens	PAR-CLIP//HITS-CLIP	Functional MTI (Weak)	21572407
MIRT454905	hsa-miR-423-5p	Homo sapiens	SEPT8	23176	Homo sapiens	PAR-CLIP	Functional MTI (Weak)	20371350
MIRT454905	hsa-miR-423-5p	Homo sapiens	SEPT8	23176	Homo sapiens	HITS-CLIP	Functional MTI (Weak)	24906430
MIRT454905	hsa-miR-423-5p	Homo sapiens	SEPT8	23176	Homo sapiens	HITS-CLIP	Functional MTI (Weak)	23706177
MIRT454905	hsa-miR-423-5p	Homo sapiens	SEPT8	23176	Homo sapiens	PAR-CLIP	Functional MTI (Weak)	26701625
MIRT454905	hsa-miR-423-5p	Homo sapiens	SEPT8	23176	Homo sapiens	PAR-CLIP	Functional MTI (Weak)	27292025
MIRT455511	hsa-miR-423-5p	Homo sapiens	C6orf106	64771	Homo sapiens	PAR-CLIP	Functional MTI (Weak)	23592263
MIRT455534	hsa-miR-423-5p	Homo sapiens	GJB1	2705	Homo sapiens	PAR-CLIP	Functional MTI (Weak)	23592263
MIRT456322	hsa-miR-423-5p	Homo sapiens	ARHGEF2	9181	Homo sapiens	PAR-CLIP	Functional MTI (Weak)	23592263
MIRT456420	hsa-miR-423-5p	Homo sapiens	MTRF1L	54516	Homo sapiens	PAR-CLIP	Functional MTI (Weak)	23592263
MIRT456577	hsa-miR-423-5p	Homo sapiens	NID1	4811	Homo sapiens	PAR-CLIP	Functional MTI (Weak)	23592263
MIRT457530	hsa-miR-423-5p	Homo sapiens	ZMAT5	55954	Homo sapiens	PAR-CLIP	Functional MTI (Weak)	23592263
MIRT458422	hsa-miR-423-5p	Homo sapiens	KLHL38	340359	Homo sapiens	PAR-CLIP	Functional MTI (Weak)	23592263
MIRT458422	hsa-miR-423-5p	Homo sapiens	KLHL38	340359	Homo sapiens	PAR-CLIP	Functional MTI (Weak)	24398324
MIRT458422	hsa-miR-423-5p	Homo sapiens	KLHL38	340359	Homo sapiens	HITS-CLIP	Functional MTI (Weak)	23706177
MIRT458422	hsa-miR-423-5p	Homo sapiens	KLHL38	340359	Homo sapiens	PAR-CLIP	Functional MTI (Weak)	26701625
MIRT458422	hsa-miR-423-5p	Homo sapiens	KLHL38	340359	Homo sapiens	PAR-CLIP	Functional MTI (Weak)	27292025
MIRT459072	hsa-miR-423-5p	Homo sapiens	WFIKKN2	124857	Homo sapiens	PAR-CLIP	Functional MTI (Weak)	23592263
MIRT459510	hsa-miR-423-5p	Homo sapiens	TACR3	6870	Homo sapiens	PAR-CLIP	Functional MTI (Weak)	23592263
MIRT460957	hsa-miR-423-5p	Homo sapiens	MUL1	79594	Homo sapiens	PAR-CLIP	Functional MTI (Weak)	23592263
MIRT462614	hsa-miR-423-5p	Homo sapiens	C20orf27	54976	Homo sapiens	PAR-CLIP	Functional MTI (Weak)	23592263
MIRT463958	hsa-miR-423-5p	Homo sapiens	WIPF2	147179	Homo sapiens	PAR-CLIP	Functional MTI (Weak)	23592263
MIRT464328	hsa-miR-423-5p	Homo sapiens	UST	10090	Homo sapiens	PAR-CLIP	Functional MTI (Weak)	23592263
MIRT464375	hsa-miR-423-5p	Homo sapiens	URM1	81605	Homo sapiens	PAR-CLIP	Functional MTI (Weak)	23592263
MIRT466752	hsa-miR-423-5p	Homo sapiens	SYNGR2	9144	Homo sapiens	PAR-CLIP	Functional MTI (Weak)	23592263
MIRT467206	hsa-miR-423-5p	Homo sapiens	SPRY4	81848	Homo sapiens	PAR-CLIP	Functional MTI (Weak)	23592263
MIRT467206	hsa-miR-423-5p	Homo sapiens	SPRY4	81848	Homo sapiens	PAR-CLIP	Functional MTI (Weak)	26701625
MIRT467294	hsa-miR-423-5p	Homo sapiens	SPNS1	83985	Homo sapiens	PAR-CLIP	Functional MTI (Weak)	23592263
MIRT467370	hsa-miR-423-5p	Homo sapiens	SP1	6667	Homo sapiens	PAR-CLIP	Functional MTI (Weak)	23592263
MIRT468366	hsa-miR-423-5p	Homo sapiens	KMT5A	387893	Homo sapiens	PAR-CLIP	Functional MTI (Weak)	23592263
MIRT470189	hsa-miR-423-5p	Homo sapiens	PSMD11	5717	Homo sapiens	PAR-CLIP	Functional MTI (Weak)	23592263
MIRT470469	hsa-miR-423-5p	Homo sapiens	PPP1R11	6992	Homo sapiens	PAR-CLIP	Functional MTI (Weak)	23592263
MIRT470813	hsa-miR-423-5p	Homo sapiens	PLXND1	23129	Homo sapiens	PAR-CLIP	Functional MTI (Weak)	23592263
MIRT471415	hsa-miR-423-5p	Homo sapiens	PDP2	57546	Homo sapiens	PAR-CLIP	Functional MTI (Weak)	23592263
MIRT472958	hsa-miR-423-5p	Homo sapiens	MSANTD3	91283	Homo sapiens	PAR-CLIP	Functional MTI (Weak)	23592263
MIRT473207	hsa-miR-423-5p	Homo sapiens	MINK1	50488	Homo sapiens	PAR-CLIP	Functional MTI (Weak)	23592263
MIRT473207	hsa-miR-423-5p	Homo sapiens	MINK1	50488	Homo sapiens	PAR-CLIP	Functional MTI (Weak)	20371350
MIRT473434	hsa-miR-423-5p	Homo sapiens	MDM4	4194	Homo sapiens	PAR-CLIP	Functional MTI (Weak)	23592263
MIRT473741	hsa-miR-423-5p	Homo sapiens	MAP3K9	4293	Homo sapiens	PAR-CLIP	Functional MTI (Weak)	23592263
MIRT474273	hsa-miR-423-5p	Homo sapiens	LASP1	3927	Homo sapiens	PAR-CLIP	Functional MTI (Weak)	23592263
MIRT474273	hsa-miR-423-5p	Homo sapiens	LASP1	3927	Homo sapiens	PAR-CLIP	Functional MTI (Weak)	26701625
MIRT477211	hsa-miR-423-5p	Homo sapiens	EVI5L	115704	Homo sapiens	PAR-CLIP	Functional MTI (Weak)	23592263
MIRT477700	hsa-miR-423-5p	Homo sapiens	EFHD2	79180	Homo sapiens	PAR-CLIP	Functional MTI (Weak)	23592263
MIRT477781	hsa-miR-423-5p	Homo sapiens	E2F3	1871	Homo sapiens	PAR-CLIP	Functional MTI (Weak)	23592263
MIRT478657	hsa-miR-423-5p	Homo sapiens	CTDNEP1	23399	Homo sapiens	PAR-CLIP	Functional MTI (Weak)	23592263
MIRT479241	hsa-miR-423-5p	Homo sapiens	CHTF8	54921	Homo sapiens	PAR-CLIP	Functional MTI (Weak)	23592263
MIRT481453	hsa-miR-423-5p	Homo sapiens	ARRB2	409	Homo sapiens	PAR-CLIP	Functional MTI (Weak)	23592263
MIRT482151	hsa-miR-423-5p	Homo sapiens	AK2	204	Homo sapiens	PAR-CLIP	Functional MTI (Weak)	23592263
MIRT482660	hsa-miR-423-5p	Homo sapiens	MCRIP1	348262	Homo sapiens	PAR-CLIP	Functional MTI (Weak)	23592263
MIRT482660	hsa-miR-423-5p	Homo sapiens	MCRIP1	348262	Homo sapiens	PAR-CLIP	Functional MTI (Weak)	20371350
MIRT483709	hsa-miR-423-5p	Homo sapiens	ASPH	444	Homo sapiens	PAR-CLIP	Functional MTI (Weak)	23592263
MIRT484556	hsa-miR-423-5p	Homo sapiens	BARHL1	56751	Homo sapiens	PAR-CLIP	Functional MTI (Weak)	23592263
MIRT484556	hsa-miR-423-5p	Homo sapiens	BARHL1	56751	Homo sapiens	PAR-CLIP	Functional MTI (Weak)	24398324
MIRT484556	hsa-miR-423-5p	Homo sapiens	BARHL1	56751	Homo sapiens	PAR-CLIP	Functional MTI (Weak)	20371350
MIRT484556	hsa-miR-423-5p	Homo sapiens	BARHL1	56751	Homo sapiens	PAR-CLIP	Functional MTI (Weak)	27292025
MIRT484675	hsa-miR-423-5p	Homo sapiens	ZBTB46	140685	Homo sapiens	PAR-CLIP	Functional MTI (Weak)	23592263
MIRT484675	hsa-miR-423-5p	Homo sapiens	ZBTB46	140685	Homo sapiens	PAR-CLIP	Functional MTI (Weak)	24398324
MIRT484675	hsa-miR-423-5p	Homo sapiens	ZBTB46	140685	Homo sapiens	PAR-CLIP	Functional MTI (Weak)	22012620
MIRT484675	hsa-miR-423-5p	Homo sapiens	ZBTB46	140685	Homo sapiens	PAR-CLIP	Functional MTI (Weak)	20371350
MIRT484675	hsa-miR-423-5p	Homo sapiens	ZBTB46	140685	Homo sapiens	PAR-CLIP	Functional MTI (Weak)	26701625
MIRT485697	hsa-miR-423-5p	Homo sapiens	BICDL1	92558	Homo sapiens	PAR-CLIP	Functional MTI (Weak)	23592263
MIRT485697	hsa-miR-423-5p	Homo sapiens	BICDL1	92558	Homo sapiens	PAR-CLIP	Functional MTI (Weak)	20371350
MIRT485697	hsa-miR-423-5p	Homo sapiens	BICDL1	92558	Homo sapiens	PAR-CLIP	Functional MTI (Weak)	26701625
MIRT485948	hsa-miR-423-5p	Homo sapiens	BRSK1	84446	Homo sapiens	PAR-CLIP	Functional MTI (Weak)	23592263
MIRT486535	hsa-miR-423-5p	Homo sapiens	CLCN7	1186	Homo sapiens	PAR-CLIP	Functional MTI (Weak)	23592263
MIRT487030	hsa-miR-423-5p	Homo sapiens	LIMS2	55679	Homo sapiens	PAR-CLIP	Functional MTI (Weak)	23592263
MIRT487030	hsa-miR-423-5p	Homo sapiens	LIMS2	55679	Homo sapiens	PAR-CLIP	Functional MTI (Weak)	20371350
MIRT487048	hsa-miR-423-5p	Homo sapiens	C10orf55	414236	Homo sapiens	PAR-CLIP	Functional MTI (Weak)	23592263
MIRT487089	hsa-miR-423-5p	Homo sapiens	C3orf36	80111	Homo sapiens	PAR-CLIP	Functional MTI (Weak)	23592263
MIRT487463	hsa-miR-423-5p	Homo sapiens	ANKRD42	338699	Homo sapiens	PAR-CLIP	Functional MTI (Weak)	23592263
MIRT487485	hsa-miR-423-5p	Homo sapiens	BANP	54971	Homo sapiens	PAR-CLIP	Functional MTI (Weak)	23592263
MIRT487485	hsa-miR-423-5p	Homo sapiens	BANP	54971	Homo sapiens	PAR-CLIP	Functional MTI (Weak)	20371350
MIRT487485	hsa-miR-423-5p	Homo sapiens	BANP	54971	Homo sapiens	PAR-CLIP	Functional MTI (Weak)	26701625
MIRT487882	hsa-miR-423-5p	Homo sapiens	CASZ1	54897	Homo sapiens	PAR-CLIP	Functional MTI (Weak)	23592263
MIRT487882	hsa-miR-423-5p	Homo sapiens	CASZ1	54897	Homo sapiens	PAR-CLIP	Functional MTI (Weak)	20371350
MIRT488413	hsa-miR-423-5p	Homo sapiens	NKX6-2	84504	Homo sapiens	PAR-CLIP	Functional MTI (Weak)	23592263
MIRT488413	hsa-miR-423-5p	Homo sapiens	NKX6-2	84504	Homo sapiens	PAR-CLIP	Functional MTI (Weak)	20371350
MIRT488413	hsa-miR-423-5p	Homo sapiens	NKX6-2	84504	Homo sapiens	PAR-CLIP	Functional MTI (Weak)	26701625
MIRT489230	hsa-miR-423-5p	Homo sapiens	ASCL2	430	Homo sapiens	PAR-CLIP	Functional MTI (Weak)	23592263
MIRT489230	hsa-miR-423-5p	Homo sapiens	ASCL2	430	Homo sapiens	PAR-CLIP	Functional MTI (Weak)	24398324
MIRT489300	hsa-miR-423-5p	Homo sapiens	B4GALNT4	338707	Homo sapiens	PAR-CLIP	Functional MTI (Weak)	23592263
MIRT489300	hsa-miR-423-5p	Homo sapiens	B4GALNT4	338707	Homo sapiens	PAR-CLIP	Functional MTI (Weak)	26701625
MIRT489364	hsa-miR-423-5p	Homo sapiens	SYNGR1	9145	Homo sapiens	PAR-CLIP	Functional MTI (Weak)	23592263
MIRT489364	hsa-miR-423-5p	Homo sapiens	SYNGR1	9145	Homo sapiens	PAR-CLIP	Functional MTI (Weak)	20371350
MIRT489364	hsa-miR-423-5p	Homo sapiens	SYNGR1	9145	Homo sapiens	PAR-CLIP	Functional MTI (Weak)	26701625
MIRT489480	hsa-miR-423-5p	Homo sapiens	SLITRK5	26050	Homo sapiens	PAR-CLIP	Functional MTI (Weak)	23592263
MIRT489647	hsa-miR-423-5p	Homo sapiens	ABL1	25	Homo sapiens	PAR-CLIP	Functional MTI (Weak)	23592263
MIRT489647	hsa-miR-423-5p	Homo sapiens	ABL1	25	Homo sapiens	PAR-CLIP	Functional MTI (Weak)	20371350
MIRT489647	hsa-miR-423-5p	Homo sapiens	ABL1	25	Homo sapiens	PAR-CLIP	Functional MTI (Weak)	26701625
MIRT489664	hsa-miR-423-5p	Homo sapiens	SHMT1	6470	Homo sapiens	PAR-CLIP	Functional MTI (Weak)	23592263
MIRT489664	hsa-miR-423-5p	Homo sapiens	SHMT1	6470	Homo sapiens	PAR-CLIP	Functional MTI (Weak)	22012620
MIRT489664	hsa-miR-423-5p	Homo sapiens	SHMT1	6470	Homo sapiens	PAR-CLIP	Functional MTI (Weak)	27292025
MIRT490918	hsa-miR-423-5p	Homo sapiens	STRN4	29888	Homo sapiens	PAR-CLIP	Functional MTI (Weak)	23592263
MIRT491504	hsa-miR-423-5p	Homo sapiens	HLA-DOA	3111	Homo sapiens	PAR-CLIP	Functional MTI (Weak)	23592263
MIRT491626	hsa-miR-423-5p	Homo sapiens	RIN3	79890	Homo sapiens	PAR-CLIP	Functional MTI (Weak)	23592263
MIRT491691	hsa-miR-423-5p	Homo sapiens	MNT	4335	Homo sapiens	PAR-CLIP	Functional MTI (Weak)	23592263
MIRT491691	hsa-miR-423-5p	Homo sapiens	MNT	4335	Homo sapiens	PAR-CLIP	Functional MTI (Weak)	20371350
MIRT491894	hsa-miR-423-5p	Homo sapiens	YWHAE	7531	Homo sapiens	PAR-CLIP	Functional MTI (Weak)	23592263
MIRT491991	hsa-miR-423-5p	Homo sapiens	UNK	85451	Homo sapiens	PAR-CLIP	Functional MTI (Weak)	23592263
MIRT491991	hsa-miR-423-5p	Homo sapiens	UNK	85451	Homo sapiens	PAR-CLIP	Functional MTI (Weak)	27292025
MIRT492114	hsa-miR-423-5p	Homo sapiens	TAB2	23118	Homo sapiens	PAR-CLIP	Functional MTI (Weak)	23592263
MIRT492189	hsa-miR-423-5p	Homo sapiens	SOX12	6666	Homo sapiens	PAR-CLIP	Functional MTI (Weak)	23592263
MIRT492992	hsa-miR-423-5p	Homo sapiens	NAV1	89796	Homo sapiens	PAR-CLIP	Functional MTI (Weak)	23592263
MIRT493009	hsa-miR-423-5p	Homo sapiens	NANOS1	340719	Homo sapiens	PAR-CLIP	Functional MTI (Weak)	23592263
MIRT493231	hsa-miR-423-5p	Homo sapiens	MEX3A	92312	Homo sapiens	PAR-CLIP	Functional MTI (Weak)	23592263
MIRT493434	hsa-miR-423-5p	Homo sapiens	KCNK3	3777	Homo sapiens	PAR-CLIP	Functional MTI (Weak)	23592263
MIRT493434	hsa-miR-423-5p	Homo sapiens	KCNK3	3777	Homo sapiens	PAR-CLIP	Functional MTI (Weak)	26701625
MIRT493726	hsa-miR-423-5p	Homo sapiens	GPRIN1	114787	Homo sapiens	PAR-CLIP	Functional MTI (Weak)	23592263
MIRT493983	hsa-miR-423-5p	Homo sapiens	EIF1	10209	Homo sapiens	PAR-CLIP	Functional MTI (Weak)	23592263
MIRT493983	hsa-miR-423-5p	Homo sapiens	EIF1	10209	Homo sapiens	PAR-CLIP	Functional MTI (Weak)	20371350
MIRT494370	hsa-miR-423-5p	Homo sapiens	CAPN15	6650	Homo sapiens	PAR-CLIP	Functional MTI (Weak)	23592263
MIRT494585	hsa-miR-423-5p	Homo sapiens	ATG9A	79065	Homo sapiens	PAR-CLIP	Functional MTI (Weak)	23592263
MIRT494585	hsa-miR-423-5p	Homo sapiens	ATG9A	79065	Homo sapiens	PAR-CLIP	Functional MTI (Weak)	26701625
MIRT494665	hsa-miR-423-5p	Homo sapiens	ARL8A	127829	Homo sapiens	PAR-CLIP	Functional MTI (Weak)	23592263
MIRT494794	hsa-miR-423-5p	Homo sapiens	ANKRD13B	124930	Homo sapiens	PAR-CLIP	Functional MTI (Weak)	23592263
MIRT494794	hsa-miR-423-5p	Homo sapiens	ANKRD13B	124930	Homo sapiens	PAR-CLIP	Functional MTI (Weak)	20371350
MIRT494794	hsa-miR-423-5p	Homo sapiens	ANKRD13B	124930	Homo sapiens	PAR-CLIP	Functional MTI (Weak)	26701625
MIRT496595	hsa-miR-423-5p	Homo sapiens	TAGLN	6876	Homo sapiens	PAR-CLIP	Functional MTI (Weak)	22291592
MIRT496775	hsa-miR-423-5p	Homo sapiens	ADAMTS14	140766	Homo sapiens	PAR-CLIP	Functional MTI (Weak)	22291592
MIRT497819	hsa-miR-423-5p	Homo sapiens	STAT5B	6777	Homo sapiens	PAR-CLIP	Functional MTI (Weak)	22291592
MIRT498182	hsa-miR-423-5p	Homo sapiens	CREB1	1385	Homo sapiens	PAR-CLIP	Functional MTI (Weak)	22291592
MIRT499186	hsa-miR-423-5p	Homo sapiens	RBPJL	11317	Homo sapiens	PAR-CLIP	Functional MTI (Weak)	24398324
MIRT500208	hsa-miR-423-5p	Homo sapiens	MAPK8IP3	23162	Homo sapiens	PAR-CLIP	Functional MTI (Weak)	24398324
MIRT500208	hsa-miR-423-5p	Homo sapiens	MAPK8IP3	23162	Homo sapiens	PAR-CLIP	Functional MTI (Weak)	20371350
MIRT500208	hsa-miR-423-5p	Homo sapiens	MAPK8IP3	23162	Homo sapiens	PAR-CLIP	Functional MTI (Weak)	26701625
MIRT501015	hsa-miR-423-5p	Homo sapiens	SPATA2	9825	Homo sapiens	PAR-CLIP	Functional MTI (Weak)	24398324
MIRT501015	hsa-miR-423-5p	Homo sapiens	SPATA2	9825	Homo sapiens	PAR-CLIP	Functional MTI (Weak)	23446348
MIRT501015	hsa-miR-423-5p	Homo sapiens	SPATA2	9825	Homo sapiens	PAR-CLIP	Functional MTI (Weak)	20371350
MIRT501015	hsa-miR-423-5p	Homo sapiens	SPATA2	9825	Homo sapiens	PAR-CLIP	Functional MTI (Weak)	26701625
MIRT501015	hsa-miR-423-5p	Homo sapiens	SPATA2	9825	Homo sapiens	PAR-CLIP	Functional MTI (Weak)	27292025
MIRT501095	hsa-miR-423-5p	Homo sapiens	SLC5A6	8884	Homo sapiens	PAR-CLIP	Functional MTI (Weak)	24398324
MIRT501095	hsa-miR-423-5p	Homo sapiens	SLC5A6	8884	Homo sapiens	PAR-CLIP	Functional MTI (Weak)	21572407
MIRT507872	hsa-miR-423-5p	Homo sapiens	CBX6	23466	Homo sapiens	PAR-CLIP	Functional MTI (Weak)	23446348
MIRT507872	hsa-miR-423-5p	Homo sapiens	CBX6	23466	Homo sapiens	PAR-CLIP	Functional MTI (Weak)	26701625
MIRT509415	hsa-miR-423-5p	Homo sapiens	MCM7	4176	Homo sapiens	PAR-CLIP	Functional MTI (Weak)	23446348
MIRT509415	hsa-miR-423-5p	Homo sapiens	MCM7	4176	Homo sapiens	PAR-CLIP	Functional MTI (Weak)	21572407
MIRT509415	hsa-miR-423-5p	Homo sapiens	MCM7	4176	Homo sapiens	PAR-CLIP	Functional MTI (Weak)	20371350
MIRT544297	hsa-miR-423-5p	Homo sapiens	TSPYL1	7259	Homo sapiens	PAR-CLIP	Functional MTI (Weak)	21572407
MIRT552011	hsa-miR-423-5p	Homo sapiens	RAD18	56852	Homo sapiens	PAR-CLIP	Functional MTI (Weak)	21572407
MIRT561765	hsa-miR-423-5p	Homo sapiens	PLAGL2	5326	Homo sapiens	PAR-CLIP	Functional MTI (Weak)	20371350
MIRT561765	hsa-miR-423-5p	Homo sapiens	PLAGL2	5326	Homo sapiens	PAR-CLIP	Functional MTI (Weak)	26701625
MIRT568305	hsa-miR-423-5p	Homo sapiens	BAK1	578	Homo sapiens	PAR-CLIP	Functional MTI (Weak)	20371350
MIRT573517	hsa-miR-423-5p	Homo sapiens	MMP17	4326	Homo sapiens	PAR-CLIP	Functional MTI (Weak)	20371350
MIRT574579	hsa-miR-423-5p	Homo sapiens	NFIX	4784	Homo sapiens	PAR-CLIP	Functional MTI (Weak)	20371350
MIRT574579	hsa-miR-423-5p	Homo sapiens	NFIX	4784	Homo sapiens	PAR-CLIP	Functional MTI (Weak)	26701625
MIRT606935	hsa-miR-423-5p	Homo sapiens	CDK15	65061	Homo sapiens	HITS-CLIP	Functional MTI (Weak)	24906430
MIRT606935	hsa-miR-423-5p	Homo sapiens	CDK15	65061	Homo sapiens	HITS-CLIP	Functional MTI (Weak)	27418678
MIRT642007	hsa-miR-423-5p	Homo sapiens	NCS1	23413	Homo sapiens	HITS-CLIP	Functional MTI (Weak)	23824327
MIRT644451	hsa-miR-423-5p	Homo sapiens	ALDOC	230	Homo sapiens	HITS-CLIP	Functional MTI (Weak)	23824327
MIRT654231	hsa-miR-423-5p	Homo sapiens	RNF165	494470	Homo sapiens	HITS-CLIP	Functional MTI (Weak)	23824327
MIRT655874	hsa-miR-423-5p	Homo sapiens	NFASC	23114	Homo sapiens	HITS-CLIP	Functional MTI (Weak)	23824327
MIRT661923	hsa-miR-423-5p	Homo sapiens	MLN	4295	Homo sapiens	HITS-CLIP	Functional MTI (Weak)	23824327
MIRT692263	hsa-miR-423-5p	Homo sapiens	SLC2A5	6518	Homo sapiens	HITS-CLIP	Functional MTI (Weak)	23313552
MIRT694387	hsa-miR-423-5p	Homo sapiens	MTA1	9112	Homo sapiens	HITS-CLIP	Functional MTI (Weak)	23313552
MIRT694387	hsa-miR-423-5p	Homo sapiens	MTA1	9112	Homo sapiens	PAR-CLIP	Functional MTI (Weak)	26701625
MIRT705555	hsa-miR-423-5p	Homo sapiens	ARID5B	84159	Homo sapiens	HITS-CLIP	Functional MTI (Weak)	23313552
MIRT710756	hsa-miR-423-5p	Homo sapiens	GRID1	2894	Homo sapiens	HITS-CLIP	Functional MTI (Weak)	19536157
MIRT711005	hsa-miR-423-5p	Homo sapiens	CCDC106	29903	Homo sapiens	HITS-CLIP	Functional MTI (Weak)	19536157
MIRT712118	hsa-miR-423-5p	Homo sapiens	TMEM11	8834	Homo sapiens	HITS-CLIP	Functional MTI (Weak)	19536157
MIRT713436	hsa-miR-423-5p	Homo sapiens	AJAP1	55966	Homo sapiens	HITS-CLIP	Functional MTI (Weak)	19536157
MIRT722673	hsa-miR-423-5p	Homo sapiens	RRM2	6241	Homo sapiens	HITS-CLIP	Functional MTI (Weak)	19536157
MIRT731653	hsa-miR-423-5p	Homo sapiens	FAM3A	60343	Homo sapiens	Luciferase reporter assay//qRT-PCR//Western blot	Functional MTI	28411267
MIRT743245	hsa-miR-423-5p	Homo sapiens	ADIRF	10974	Homo sapiens	PAR-CLIP	Functional MTI (Weak)	26701625
MIRT743246	hsa-miR-423-5p	Homo sapiens	AHDC1	27245	Homo sapiens	PAR-CLIP	Functional MTI (Weak)	26701625
MIRT743247	hsa-miR-423-5p	Homo sapiens	ANKRD52	283373	Homo sapiens	PAR-CLIP	Functional MTI (Weak)	26701625
MIRT743248	hsa-miR-423-5p	Homo sapiens	AP2S1	1175	Homo sapiens	PAR-CLIP	Functional MTI (Weak)	26701625
MIRT743249	hsa-miR-423-5p	Homo sapiens	APEX1	328	Homo sapiens	PAR-CLIP	Functional MTI (Weak)	26701625
MIRT743250	hsa-miR-423-5p	Homo sapiens	APOBEC3C	27350	Homo sapiens	PAR-CLIP	Functional MTI (Weak)	26701625
MIRT743251	hsa-miR-423-5p	Homo sapiens	C22orf39	128977	Homo sapiens	PAR-CLIP	Functional MTI (Weak)	26701625
MIRT743252	hsa-miR-423-5p	Homo sapiens	CBX8	57332	Homo sapiens	PAR-CLIP	Functional MTI (Weak)	26701625
MIRT743253	hsa-miR-423-5p	Homo sapiens	EN1	2019	Homo sapiens	PAR-CLIP	Functional MTI (Weak)	26701625
MIRT743254	hsa-miR-423-5p	Homo sapiens	FAM129B	64855	Homo sapiens	PAR-CLIP	Functional MTI (Weak)	26701625
MIRT743255	hsa-miR-423-5p	Homo sapiens	FOXK1	221937	Homo sapiens	PAR-CLIP	Functional MTI (Weak)	26701625
MIRT743255	hsa-miR-423-5p	Homo sapiens	FOXK1	221937	Homo sapiens	PAR-CLIP	Functional MTI (Weak)	27292025
MIRT743256	hsa-miR-423-5p	Homo sapiens	HDGF	3068	Homo sapiens	PAR-CLIP	Functional MTI (Weak)	26701625
MIRT743257	hsa-miR-423-5p	Homo sapiens	KMT2A	4297	Homo sapiens	PAR-CLIP	Functional MTI (Weak)	26701625
MIRT743258	hsa-miR-423-5p	Homo sapiens	KMT2B	9757	Homo sapiens	PAR-CLIP	Functional MTI (Weak)	26701625
MIRT743259	hsa-miR-423-5p	Homo sapiens	LARP1	23367	Homo sapiens	PAR-CLIP	Functional MTI (Weak)	26701625
MIRT743260	hsa-miR-423-5p	Homo sapiens	MCM5	4174	Homo sapiens	PAR-CLIP	Functional MTI (Weak)	26701625
MIRT743261	hsa-miR-423-5p	Homo sapiens	MLF2	8079	Homo sapiens	PAR-CLIP	Functional MTI (Weak)	26701625
MIRT743261	hsa-miR-423-5p	Homo sapiens	MLF2	8079	Homo sapiens	PAR-CLIP	Functional MTI (Weak)	27292025
MIRT743262	hsa-miR-423-5p	Homo sapiens	NACC1	112939	Homo sapiens	PAR-CLIP	Functional MTI (Weak)	26701625
MIRT743263	hsa-miR-423-5p	Homo sapiens	NCEH1	57552	Homo sapiens	PAR-CLIP	Functional MTI (Weak)	26701625
MIRT743264	hsa-miR-423-5p	Homo sapiens	NECTIN1	5818	Homo sapiens	PAR-CLIP	Functional MTI (Weak)	26701625
MIRT743265	hsa-miR-423-5p	Homo sapiens	NPTXR	23467	Homo sapiens	PAR-CLIP	Functional MTI (Weak)	26701625
MIRT743266	hsa-miR-423-5p	Homo sapiens	PBX2	5089	Homo sapiens	PAR-CLIP	Functional MTI (Weak)	26701625
MIRT743267	hsa-miR-423-5p	Homo sapiens	PEA15	8682	Homo sapiens	PAR-CLIP	Functional MTI (Weak)	26701625
MIRT743268	hsa-miR-423-5p	Homo sapiens	PGAM1	5223	Homo sapiens	PAR-CLIP	Functional MTI (Weak)	26701625
MIRT743269	hsa-miR-423-5p	Homo sapiens	PHACTR4	65979	Homo sapiens	PAR-CLIP	Functional MTI (Weak)	26701625
MIRT743270	hsa-miR-423-5p	Homo sapiens	POLL	27343	Homo sapiens	PAR-CLIP	Functional MTI (Weak)	26701625
MIRT743271	hsa-miR-423-5p	Homo sapiens	PPIB	5479	Homo sapiens	PAR-CLIP	Functional MTI (Weak)	26701625
MIRT743272	hsa-miR-423-5p	Homo sapiens	PRRC2B	84726	Homo sapiens	PAR-CLIP	Functional MTI (Weak)	26701625
MIRT743273	hsa-miR-423-5p	Homo sapiens	RNF187	149603	Homo sapiens	PAR-CLIP	Functional MTI (Weak)	26701625
MIRT743274	hsa-miR-423-5p	Homo sapiens	RPL7L1	285855	Homo sapiens	PAR-CLIP	Functional MTI (Weak)	26701625
MIRT743275	hsa-miR-423-5p	Homo sapiens	SBK1	388228	Homo sapiens	PAR-CLIP	Functional MTI (Weak)	26701625
MIRT743276	hsa-miR-423-5p	Homo sapiens	SCAMP2	10066	Homo sapiens	PAR-CLIP	Functional MTI (Weak)	26701625
MIRT743277	hsa-miR-423-5p	Homo sapiens	SEC22C	9117	Homo sapiens	PAR-CLIP	Functional MTI (Weak)	26701625
MIRT743278	hsa-miR-423-5p	Homo sapiens	SEPT9	10801	Homo sapiens	PAR-CLIP	Functional MTI (Weak)	26701625
MIRT743279	hsa-miR-423-5p	Homo sapiens	SHANK3	85358	Homo sapiens	PAR-CLIP	Functional MTI (Weak)	26701625
MIRT743280	hsa-miR-423-5p	Homo sapiens	SLC39A11	201266	Homo sapiens	PAR-CLIP	Functional MTI (Weak)	26701625
MIRT743281	hsa-miR-423-5p	Homo sapiens	SPEF1	25876	Homo sapiens	PAR-CLIP	Functional MTI (Weak)	26701625
MIRT743282	hsa-miR-423-5p	Homo sapiens	TMEM127	55654	Homo sapiens	PAR-CLIP	Functional MTI (Weak)	26701625
MIRT743283	hsa-miR-423-5p	Homo sapiens	TRAF7	84231	Homo sapiens	PAR-CLIP	Functional MTI (Weak)	26701625
MIRT743284	hsa-miR-423-5p	Homo sapiens	TRIM41	90933	Homo sapiens	PAR-CLIP	Functional MTI (Weak)	26701625
MIRT743285	hsa-miR-423-5p	Homo sapiens	TTLL12	23170	Homo sapiens	PAR-CLIP	Functional MTI (Weak)	26701625
MIRT743286	hsa-miR-423-5p	Homo sapiens	WASF2	10163	Homo sapiens	PAR-CLIP	Functional MTI (Weak)	26701625
MIRT743287	hsa-miR-423-5p	Homo sapiens	WDR45B	56270	Homo sapiens	PAR-CLIP	Functional MTI (Weak)	26701625
MIRT743288	hsa-miR-423-5p	Homo sapiens	ZNF609	23060	Homo sapiens	PAR-CLIP	Functional MTI (Weak)	26701625
MIRT743289	hsa-miR-423-5p	Homo sapiens	ZNF787	126208	Homo sapiens	PAR-CLIP	Functional MTI (Weak)	26701625
MIRT767944	hsa-miR-423-5p	Homo sapiens	EIF5AL1	143244	Homo sapiens	PAR-CLIP	Functional MTI (Weak)	27292025
MIRT767945	hsa-miR-423-5p	Homo sapiens	GDE1	51573	Homo sapiens	PAR-CLIP	Functional MTI (Weak)	27292025
MIRT767946	hsa-miR-423-5p	Homo sapiens	KDM6B	23135	Homo sapiens	PAR-CLIP	Functional MTI (Weak)	27292025
MIRT767947	hsa-miR-423-5p	Homo sapiens	MIDN	90007	Homo sapiens	PAR-CLIP	Functional MTI (Weak)	27292025
MIRT767948	hsa-miR-423-5p	Homo sapiens	RPS6KL1	83694	Homo sapiens	PAR-CLIP	Functional MTI (Weak)	27292025
MIRT767949	hsa-miR-423-5p	Homo sapiens	STIM1	6786	Homo sapiens	PAR-CLIP	Functional MTI (Weak)	27292025
MIRT767950	hsa-miR-423-5p	Homo sapiens	TMEM184B	25829	Homo sapiens	PAR-CLIP	Functional MTI (Weak)	27292025
MIRT767951	hsa-miR-423-5p	Homo sapiens	ZNF805	390980	Homo sapiens	PAR-CLIP	Functional MTI (Weak)	27292025
MIRT785521	hsa-miR-423-5p	Homo sapiens	KIF3B	9371	Homo sapiens	HITS-CLIP	Functional MTI (Weak)	27418678
MIRT785522	hsa-miR-423-5p	Homo sapiens	REEP3	221035	Homo sapiens	HITS-CLIP	Functional MTI (Weak)	27418678

## Sheet: Table S7
Table S7. Cohorts' description.
	Cohort 1	Cohort 2	Cohort 3	Cohort 4	Cohort 5	Cohort 6	Cohort 7	Cohort 8	Cohort 9
	GSE35982	GSE35834	GSE4183	GSE14333	GSE17536	GSE29623	GSE33113	GSE39582	TCGA-COAD
	(N=8)	(N=54)	(N=45)	(N=290)	(N=177)	(N=65)	(N=90)	(N=566)	(N=433)
Gender
Female	5 (62.5%)	16 (29.6%)	-	126 (43.45%)	81 (45.76%)	25 (38.46%)	48 (53.33%)	256 (45.23%)	204 (47.1%)
Male	3 (37.5%)	38 (70.4%)	-	164 (56.55%)	96 (54.24%)	40 (61.54%)	42 (46.67%)	310 (54.77%)	226 (52.2%)
Unknown	-	-	-	-	-	-	-	-	3 (0.7%)
Age, years
Median (95% CI)	74 (63.24 - 79.89)	62 (60 - 64.67)	-	67 (65 - 69)	-	66 (64 - 69)	73.98 (68.25 - 76.2)	68.1 (67.44 - 70)	68 (67 - 70)
Location
Proximal	-	-	-	125 (43.1%)	-	-	-	224 (39.58%)	-
Transverse (Colon)	1 (12.5%)	22 (40.7%)	-	3 (1.03%)	-	-	-	-	272 (62.8%)
Distal	-	-	-	122 (42.07%)	-	-	-	342 (60.42%)	-
Sigmoid	2 (25%)	17 (31.5%)	-	-	-	-	-	-	138 (31.9%)
Rectum	5 (62.5%)	15 (27.8%)	-	39 (13.45%)	-	-	-	-	-
Unknown	-	-	-	1 (0.34%)	-	-	-	-	23 (5.3%)
Stage
0	-	-	-	-	-	-	-	4 (0.71%)	-
I	1 (12.5%)	3 (5.6%)	-	44 (15.17%)	24 (13.56%)	7 (10.77%)	-	33 (5.83%)	67 (15.5%)
II	4 (50%)	1 (1.9%)	-	94 (32.41%)	57 (32.2%)	22 (33.85%)	-	264 (46.64%)	164 (37.9%)
III	3 (37.5%)	2 (3.7%)	-	91 (31.38%)	57 (32.2%)	18 (27.69%)	-	205 (36.22%)	125 (28.9%)
IV	-	46 (85.2%)	-	61 (21.03%)	39 (22.03%)	18 (27.69%)	-	60 (10.6%)	63 (14.5%)
Unknown	-	2 (3.7%)	-	-	-	-	-	-	14 (3.2%)
T stage
T0	-	-	-	-	-	-	-	1 (0.18%)	-
T1	-	-	-	-	-	-	-	11 (1.94%)	11 (2.5%)
T2	1 (12.5%)	-	-	-	-	8 (12.3%)	-	45 (7.95%)	68 (15.7%)
T3	3 (37.5%)	-	-	-	-	52 (80%)	-	367 (64.84%)	296 (68.4%)
T4	4 (50%)	-	-	-	-	5 (7.7%)	-	119 (21.02%)	54 (12.5%)
Tis	-	-	-	-	-	-	-	3 (0.53%)	1 (0.2%)
Unknown	-	-	-	-	-	-	-	20 (3.53%)	3 (0.7%)
N stage
N0	5 (62.5%)	-	-	-	-	32 (49.3%)	-	302 (53.36%)	247 (57%)
N1	1 (12.5%)	-	-	-	-	25 (38.5%)	-	134 (23.67%)	104 (24%)
N2	2 (25%)	-	-	-	-	7 (10.8%)	-	98 (17.31%)	79 (18.2%)
N3	-	-	-	-	-	-	-	6 (1.06%)	-
Unknown	-	-	-	-	-	1 (1.5%)	-	26 (4.59%)	3 (0.7%)
M stage
M0	8 (100%)	-	-	-	-	46 (70.8%)	-	482 (85.16%)	310 (71.6%)
M1	-	-	-	-	-	18 (27.7%)	-	61 (10.78%)	63 (14.5%)
MX	-	-	-	-	-	-	-	3 (0.53%)	50 (11.5%)
Not Defined	-	-	-	-	-	1 (1.5%)	-	20 (3.53%)	10 (2.3%)
Grade
Well differentiated	-	-	-	-	16 (9.04%)	4 (6.15%)	-	-	-
Moderately differentiated	8 (100%)	-	-	-	134 (75.71%)	51 (78.46%)	-	-	-
Poorly differentiated	-	-	-	-	27 (15.25%)	10 (15.38%)	-	-	-
Tumor Phase
Colon Adenoma	-	-	15 (33.3%)	-	-	-	-	-	-
Colon CRC	-	-	15 (33.3%)	-	-	-	-	-	-
Colon IBD	-	-	15 (33.3%)	-	-	-	-	-	-
EphA2 Expression
High	-	-	-	30 (13.27%)	109 (61.58%)	7 (10.77%)	10 (11.24%)	152 (27.05%)	80 (18.65%)
Low	-	-	-	196 (86.73%)	68 (38.42%)	58 (89.23%)	79 (88.76%)	410 (72.95%)	349 (81.35%)
EphB2 Expression
High	-	-	-	205 (90.71%)	37 (20.9%)	12 (18.46%)	61 (68.54%)	495 (88.08%)	104 (24.24%)
Low	-	-	-	21 (9.29%)	140 (79.1%)	53 (81.54%)	28 (31.46%)	67 (11.92%)	325 (75.76%)
